# Supplementary material for: Moral and Affective Film Set (MAAFS): A normed moral video database
Source: PLoS One. 2018 Nov 14;13(11):e0206604. doi: 10.1371/journal.pone.0206604 (PMC6235297; doi:10.1371/journal.pone.0206604)
Supplement: S4 Table — Contains all descriptive statistics for the MAAFs across all domains, for each video, including those videos that were excluded from the final video set and results that were specific to each cultural group. (XLSX) [file pone.0206604.s004.xlsx]

## Sheet: Final Videos
							/
<delete column before publish>		_												Wrongness		Frequency		Arousal		Funny		Punishment		Seen Before		Clarity		Weirdness		Interested, concentrated, alert		joyful, happy, amused		Disgusted		Fearful, scared, afraid		Anxious, tense, nervous		Disdainful, scornful, contemptuous		Surprised, amazed, astonished		Warmhearted, gleeful, elated.		Loving, affectionate, friendly		Guilty, remorseful
Video_Number from Analyses		Video Number	Video Type	Copyright Owner	Movie or TV reference	Scene Reference	Original Video Link	Alternate Links	Start - Finish Time	Video Description	Categorised Moral Foundation (coded value)	Number of Ratings	Uniqueness_Scores	Average	SD	Average	SD	Average	SD	Average	SD	Average	SD	Average	SD	Average	SD	Average	SD	Average	SD	Average	SD	Average	SD	Average	SD	Average	SD	Average	SD	Average	SD	Average	SD	Average	SD	Average	SD
85	63 AU	12	Movie		Coach Carter	11:36 - 12:56	https://www.youtube.com/watch?v=Pt6W53O4VUE			Basketballers disrespect their coach	Authority (4)	57	42.59	3.54	0.965	3.12	1.255	2.53	0.966	1.32	0.848	3.04	1.18	1.09	0.434	6.26	1.576	2.07	1.079	2.02	1.203	1.26	0.518	2.19	1.302	1.33	0.664	1.6	0.942	2.23	1.337	1.6	0.923	1.18	0.384	1.18	0.384	1.4	0.704
54	New	5	News	ABC News			https://www.youtube.com/watch?v=4kVq9KXmOwc			A kid sues her parents to pay for her education.	Authority (4)	37	-34.29	3.32	0.944	2	1	2.92	0.924	2.3	1.488	2.92	1.038	2.03	1.142	6.19	1.309	3.7	1.105	2.76	1.011	1.7	1.127	2	1.155	1.51	0.837	1.76	1.065	1.68	0.973	2.62	1.21	1.27	0.769	1.16	0.602	1.16	0.553
84	62 AU	11	Personal YouTube Video	Unknown						A student disrupts the class	Authority (4)	48	56.41	3.13	0.937	2.83	1.136	2.5	1.052	1.73	1.047	2.04	1.202	1.19	0.532	6.52	1.203	2	0.973	2.75	1.437	1.6	0.818	2.5	1.238	1.46	0.771	1.94	1.227	2.29	1.336	2.25	1.376	1.25	0.484	1.25	0.484	1.35	0.526
69	45 AU	8	Personal YouTube Video	Channel 7						A young man swears at police	Authority (4)	30	1.72	3.07	1.437	2.07	1.015	3.5	1.196	1	0	1.63	1.159	1.03	0.183	6.63	1.217	2.21	1.039	2.63	1.159	1	0	3.5	1.456	1.77	1.165	2.17	1.367	2.47	1.548	1.9	1.213	1	0	1	0	1.4	0.814
66	42 AU	6	Personal YouTube Video		Unknown		https://www.youtube.com/watch?v=_Z6Bg22O3OY&t=1s			Students disrespecting teacher	Authority (4)	34	3.57	4.12	1.066	2.03	1.193	3.41	1.258	1	0	3.09	1.73	1.21	0.592	5.91	1.658	2.77	1.16	2.62	1.231	1.03	0.171	3.32	1.552	2.65	1.515	2.76	1.437	3.09	1.401	2.38	1.371	1	0	1	0	1.32	0.806
34	72_CA_AU	3	Personal YouTube Video				https://www.youtube.com/watch?v=LbpQTgXi4Ig			An employee destroys her boss' laptop and office	Authority (4)	34	-11.76	2.82	1.267	1.68	0.843	2.94	1.043	1.91	1.288	1.68	1.224	1	0	6.82	0.716	4.11	1.133	2.15	1.019	1.41	0.743	3.32	1.273	1.29	0.719	1.44	0.746	2.15	1.438	2.44	1.33	1.18	0.521	1.15	0.436	1.09	0.288
79	57AU	9	Personal YouTube Video	Unknown						A boy is forcefully subdued by police due to fighting	Authority (4)	35	12	3.26	0.886	1.66	0.802	2.4	0.976	1.31	0.796	2.12	1.038	1.37	0.731	6.54	0.98	2.64	1.139	2.97	1.071	1.66	0.873	2.71	1.152	1.54	0.701	1.8	0.719	2.57	1.037	2.77	1.285	1.54	0.78	1.51	0.702	1.57	0.85
36	70_CA_AU	4	Personal YouTube Video				https://www.youtube.com/watch?v=FADreWjlMKw			Child swears at their guardians	Authority (4)	34	17.65	3.03	1.425	1.44	0.705	2.97	1.267	2.09	1.485	2.12	1.552	1.06	0.343	4.47	2.312	3.13	1.455	2	1.101	1.56	1.16	2.47	1.6	1.47	0.992	1.59	0.957	2.26	1.442	2.53	1.398	1.24	0.855	1.15	0.702	1.12	0.409
67	43 AU	7	TV	Warner Brothers	Supernanny, Season 5, Episode 2	00 - 1.00	https://www.youtube.com/watch?v=_HqystFuawY			Children disrespect deaf mother	Authority (4)	37	-8.89	3.3	0.909	2.41	1.142	2.81	0.938	2.14	1.251	2.16	1.143	1.05	0.329	6.51	1.193	2.98	1.252	2.59	1.189	1.46	0.73	2.3	1.102	1.11	0.393	1.27	0.56	2.03	0.986	2.16	1.28	1.14	0.536	1.05	0.229	1.3	0.661
27	146_CL_AU	2	TV	Unknown			https://www.youtube.com/watch?v=iOn4sg_5AfY			A basketball player yells at his coaches	Authority (4)	43	3.03	3.84	0.871	2.12	0.956	3.14	0.915	1.65	1.021	3.12	1.313	1.12	0.448	6.42	1.029	2.37	1.22	2.19	1.18	1.33	0.68	2.74	1.197	1.19	0.5	1.28	0.591	2.67	1.19	1.67	1.19	1.02	0.152	1	0	1.16	0.485
82	62 AU	10	TV	CBS	Judge Joe Brown, Episode aired Feb 15th 2010; http://www.tvguide.com/tvshows/judge-joe-brown/episode-14361467/202439/		https://www.youtube.com/watch?v=kWkDOS4073Q			A man disrespects the judge when he is on trial	Authority (4)	45	45	1.6	0.939	1.62	0.834	2.49	1.036	2.04	1.127	1.02	0.149	1.58	0.839	6.76	0.957	2.37	0.991	2.98	1.305	1.91	0.9	3.13	1.29	1.53	0.661	1.78	0.997	1.64	0.857	2.69	1.164	1.47	0.694	1.38	0.535	1.38	0.614
48	New	21	Advertising	RSPCA			https://www.youtube.com/watch?v=8dkRxXcKAok			Child is abandoned on the side of the road	Care (1)	36	59.38	2	1.219	1.25	0.5	2.14	0.961	2	1.146	1.19	0.525	1	0	6.19	1.283	3.24	1.437	2.25	0.967	1.47	0.696	1.53	1	1.36	0.833	1.39	0.838	1.64	1.15	2.11	1.116	1.08	0.28	1.03	0.167	1.06	0.333
94	72 HA	35	Movie		Schindler's List		https://www.youtube.com/watch?v=FcyLRTB9fRY			A man shoots at people	Care (1)	49	25	3.18	1.149	3.14	1.099	2.73	1.238	1.06	0.317	1.92	1.441	1.22	0.715	6.04	1.353	3.75	1.246	2.8	1.323	1.35	0.663	2.31	1.262	1.86	1.118	1.96	1.098	2.33	1.231	1.71	0.913	1.31	0.619	1.35	0.751	1.41	0.574
90	68 AU	32	News	Gisela Valentin-López			https://www.youtube.com/watch?v=vWHAf70RP8s			A police officer assaults a woman	Care (1)	58	22.22	3.31	1.111	3.22	0.937	2.66	1.117	1.36	0.765	2.47	1.314	1.02	0.131	5.57	1.728	2.74	0.955	2.5	1.188	1.4	0.674	2.79	1.348	1.91	1.048	2.28	1.152	2.53	1.217	1.93	1.041	1.33	0.574	1.31	0.503	1.43	0.652
38	66_CA_AU	20	News	CBS			https://www.youtube.com/watch?v=_RFH7C3vkK4			Someone throws a shoe at President George Bush	Care (1)	33	10.81	2.94	1.059	2.79	1.269	2.39	1.088	1.64	1.055	2.42	1.091	1	0	5.82	1.334	4.08	1.228	2.12	1.053	1.18	0.465	1.85	1.064	1.24	0.663	1.79	0.893	1.88	1.193	1.45	0.938	1.06	0.242	1.09	0.384	1.21	0.65
78	56HA	27	News	Gissur Simonarson			https://www.youtube.com/watch?v=ArQmFlp7xC8	https://twitter.com/GissiSim/status/641318612289105920		Someone purposefully trips fleeing refugees	Care (1)	28	28.89	3.46	1.036	2.71	1.213	3.11	1.066	1.04	0.189	2.46	1.303	1.07	0.378	5.93	1.464	3.33	1.225	2.86	1.433	1.25	0.441	2.93	1.412	1.75	0.887	2.14	1.008	2.54	1.527	2	1.122	1.25	0.441	1.29	0.46	1.5	0.793
50	15 CA HA	23	News	CNN			https://www.youtube.com/watch?v=HhfNRdynbns	http://edition.cnn.com/2015/05/19/africa/namibia-rhino-hunt/index.html	https://tvnews.vanderbilt.edu/broadcasts/1088088	A hunter kills an endangered rhino.	Care (1)	34	15.63	4.09	0.712	1.88	0.913	2.97	0.87	2.47	1.331	3.71	1.115	1.21	0.641	6.21	1.409	2.95	1.356	2.74	1.082	1.71	1.06	2.24	1.437	1.41	0.925	1.53	0.929	2.26	1.163	2.88	1.25	1.35	0.849	1.18	0.626	1.32	0.806
49	99 CL HA	22	News	Fox			https://www.youtube.com/watch?v=KwSLeAd7wVo			A disfigured man was bullied on Instagram by the athlete Shaq	Care (1)	29	2.7	1.79	1.292	1.52	0.871	2.66	1.289	1.1	0.409	1.17	0.539	1.07	0.371	6.28	1.36	1.95	1.161	2.79	1.292	1.21	0.774	3.45	1.298	1.76	1.244	1.93	1.193	1.9	1.448	2.45	1.378	1.07	0.371	1.03	0.186	1.21	0.559
51	New	24	News	Brendan Hickey/Interest.co.nz			https://www.youtube.com/watch?v=TSfkJz98dXc			People are starving animals to death	Care (1)	36	48.48	2.08	0.996	2.92	1.273	2	0.956	1.31	0.71	1.58	0.874	1	0	5.47	1.781	2.8	1.152	2.36	0.931	1.22	0.591	1.53	0.845	1.03	0.167	1.19	0.467	1.67	0.956	1.53	0.878	1.06	0.232	1	0	1.17	0.447
95	73 LIB	36	News	Indian Express			https://www.youtube.com/watch?v=_QvSHjx_Hp0			Protesters are beaten by police	Care (1)	52	9.3	3.77	1.096	2.29	1.16	2.69	1.039	1.37	0.793	2.96	1.357	1	0	6.4	0.913	2.44	1.201	2.54	1.212	1.38	0.661	3.25	1.297	2.02	1.26	2.23	1.246	2.54	1.32	2.5	1.435	1.23	0.546	1.23	0.546	1.42	0.915
13	48 CA_IN	18	Personal YouTube Video	Stephanie Goodrich			https://www.youtube.com/watch?v=thT0ILpJrxw			Women gossip at work	Care (1)	39	-15.63	4.33	0.838	3.31	1.151	2.77	1.18	1.31	0.521	3.03	1.564	1.08	0.27	6.67	0.577	1.86	1.246	3.15	1.065	1.51	0.556	3.26	1.093	1.69	0.863	2.08	1.085	2.77	1.245	2.08	1.133	1.44	0.502	1.49	0.556	1.82	1.121
92	70 AU	33	Personal YouTube Video	Cordero Roman			https://www.youtube.com/watch?v=ovmreayEe9c			A man yells insults at his grandma	Care (1)	55	16.36	3.58	1.15	2.89	0.936	2.67	0.924	1.04	0.27	3.35	1.25	1.71	0.936	6.78	0.567	3.25	1.265	2.73	1.209	1.38	0.757	2.33	1.123	1.36	0.704	1.67	0.818	2.44	1.214	2.13	1.055	1.31	0.505	1.31	0.605	1.42	0.658
93	71 HA	34	Personal YouTube Video				https://www.youtube.com/watch?v=2gKrcFufOno			A bigger boy bullies a smaller boy	Care (1)	61	1.59	2.9	0.978	2.82	0.922	2.38	1.035	2.59	1.43	1.61	0.802	1.25	0.567	6.7	0.76	2.29	1.156	2.52	1.074	1.92	1.005	2.02	0.806	1.26	0.48	1.36	0.578	2.18	1.088	2.57	1.176	1.41	0.668	1.31	0.593	1.33	0.539
80	61 HA	28	Personal YouTube Video				https://www.youtube.com/watch?v=vuZxezyuJVU			A man punches a pregnant woman in the stomach	Care (1)	34	60	1.62	0.779	2.79	0.946	1.44	0.705	1.15	0.359	1.03	0.171	1.38	0.817	6.5	1.187	3	1.143	2.32	1.199	1.53	0.929	1.62	0.817	1.41	0.557	1.44	0.561	1.65	0.734	2.03	1	1.68	1.036	1.65	1.041	1.41	0.557
6	14_CA_HA	16	Personal YouTube Video				https://www.youtube.com/watch?v=b_qYKCc9m0A			Kids bully another kid for being overweight	Care (1)	30	7.14	4.53	0.86	2.73	1.202	3.87	1.137	1.03	0.183	3.87	1.408	3.63	2.619	6.53	0.819	2	1.054	2.73	1.53	1.4	0.563	3.77	1.675	2.2	1.243	2.8	1.54	3.97	1.45	2.5	1.456	1.4	0.563	1.53	0.73	1.83	0.986
3	94 CL_HA	14	Personal YouTube Video				https://www.youtube.com/watch?v=2alnVIj1Jf8			Guys wont date a girl because she’s overweight	Care (1)	38	-15.63	2.68	1.068	2.68	1.042	2.37	1.076	2.13	1.474	1.81	1.101	3.39	2.51	6.79	0.704	2.78	1.263	2.92	1.217	1.92	0.969	2.32	1.093	2.03	1.052	2.39	1.128	2.18	1.159	2.21	1.044	1.45	0.686	1.34	0.534	1.47	0.687
7	10_CA_HA	17	Personal YouTube Video				https://www.youtube.com/watch?v=ADd6x9KMJNA			Someone throws a shoe at a dog	Care (1)	36	90.91	2.14	1.073	2.64	1.437	1.81	0.856	1.19	0.624	1.23	0.547	2.81	2.436	6.78	0.422	2.5	0.802	2.22	0.989	1.42	0.649	2.11	1.237	1.47	0.81	1.61	0.728	1.64	0.798	1.44	0.695	1.42	0.77	1.42	0.77	1.61	0.728
37	68_CA_AU	19	Personal YouTube Video				https://www.youtube.com/watch?v=HAtq_K8XSG8			Two girls fight each other	Care (1)	37	93.94	2.54	1.192	2.54	1.346	2.41	0.956	1.51	1.193	1.89	1.242	1.03	0.164	4.97	1.993	2.95	1.272	2.43	1.237	1.22	0.75	1.68	1.107	1.38	0.893	1.65	0.978	1.54	1.12	1.68	1.226	1.03	0.164	1.03	0.164	1.08	0.277
4	18_CA_HA	15	Personal YouTube Video				https://www.youtube.com/watch?v=l93wAqnPQwk			People make fun of an overweight woman	Care (1)	32	23.33	2.81	0.821	2.34	0.937	2.19	0.896	2.06	1.268	1.41	0.665	3.41	2.576	6.97	0.177	2.41	1.326	2.94	1.076	2.19	1.23	2.06	0.801	1.31	0.471	1.5	0.622	1.91	0.818	2.22	1.099	1.44	0.669	1.34	0.545	1.56	0.759
1	116_CL_HA	13	Personal YouTube Video				https://www.youtube.com/watch?v=mkWuYszLt3Q			Teacher hits a student with a ruler	Care (1)	34	70.98	3.85	1.209	2.15	0.821	3.09	1.138	1.88	1.297	3.35	1.515	2.38	2.216	6.24	1.182	3.28	1.173	2.82	1.466	1.79	0.914	2.94	1.669	2.15	1.209	2.38	1.231	2.68	1.512	2.65	1.3	1.56	0.66	1.5	0.564	1.59	0.701
88	66 Lib	30	Personal YouTube Video				https://www.youtube.com/watch?v=CVmyMKtmwU4			Police in riot gear forcefully deal with protesters	Care (1)	45	-6.82	3.93	0.915	2.02	1.033	3.42	1.055	1.04	0.208	3.2	1.236	1.09	0.358	6.69	1.019	1.93	1.246	2.64	1.351	1.16	0.367	2.71	1.325	1.47	0.842	1.87	1.057	2.24	1.19	2.24	1.246	1.2	0.661	1.11	0.318	1.64	0.957
89	67 AU	31	Personal YouTube Video							A man jumps a desk and punches a security guard	Care (1)	50	56.86	3.04	1.212	1.86	0.948	2.58	1.18	1.5	0.839	2.54	1.358	1.06	0.314	6.18	1.32	2.78	1.137	2.22	1.075	1.46	0.676	2.96	1.564	1.92	1.175	2.14	1.414	2.3	1.233	2.28	1.213	1.36	0.722	1.26	0.565	1.38	0.602
83	63AU	29	TV	A&E	Scared Straight	Season 9, Episode 7, Richland County, SC: Final Jeopardy	https://www.youtube.com/watch?v=pLf4AJ3WglI	http://www.aetv.com/shows/beyond-scared-straight/season-9/episode-7		A teenager disrespects his mother	Care (1)	48	3.45	4.25	0.668	2.48	0.989	3.33	0.907	1.77	1.259	3.21	1.11	1.06	0.32	6.71	0.713	2.74	1.036	2.5	0.968	1.33	0.663	3.06	1.39	1.54	0.944	1.83	1.078	2.75	1.329	2.29	1.129	1.25	0.758	1.17	0.429	1.35	0.729
53	NEW_IN_DRP	25	TV	CBS	Dr Phil	Season 12, Episode 60	https://www.youtube.com/watch?v=RdAU3P5cqPQ			A man is disrespectful toward his adoptive parents	Care (1)	33	-14.29	3.67	0.89	2.64	1.342	3.12	1.111	1.36	0.895	3.15	1.093	1.03	0.174	5.24	1.821	2.57	1.222	2.52	1.253	1.21	0.545	2.91	1.444	2.03	1.104	2.36	1.168	2.55	1.371	1.91	1.234	1.06	0.242	1.03	0.174	1.09	0.384
70	46 HA	26	TV	CBS	Dr Phil		https://www.youtube.com/watch?v=go4fYVDs3Zs			A mother yells at child	Care (1)	35	70.77	3.8	1.052	1.97	0.891	2.77	0.973	1.43	0.698	3.29	1.1	1.46	0.886	6.6	0.914	3.62	1.283	2.71	1.226	1.2	0.473	2.03	1.071	1.11	0.53	1.37	0.731	2.17	1.098	2.11	1.105	1.06	0.338	1.06	0.338	1.06	0.236
18	32_CA_FA	41	News	Unknown						Ballots are destroyed by setting them on fire	Fairness (2)	45	8.57	3.91	1.145	2.78	1.204	3.18	1.302	1.18	0.49	3.38	1.482	1.04	0.208	6.53	0.786	3.17	1.506	2.62	1.267	1.22	0.42	3.11	1.247	1.58	0.866	1.73	1.031	2.73	1.232	2.29	1.236	1.22	0.42	1.22	0.42	1.47	0.786
17	32_CA_FA	40	News	Underground News			https://www.youtube.com/watch?v=10LnAPLBcQM			Vote are rigged during an election	Fairness (2)	61	84.85	3.75	1.398	1.61	0.802	3.02	1.323	1.07	0.309	2.97	1.414	1.05	0.284	6.36	1.56	3.42	1.418	2.79	1.199	1.32	0.547	3.3	1.31	1.6	0.884	1.85	0.864	3.13	1.287	2.55	1.309	1.3	0.463	1.34	0.678	1.6	0.862
96	74 FA AU	54	News	Apple			https://www.youtube.com/watch?v=UTZl_ng_8T8	http://www.nbcphiladelphia.com/news/tech/Apple-Store-Robbed-in-30-Seconds-56776907.html		People rob an Apple computer store	Fairness (2)	47	0	3.98	0.989	1.62	0.874	3.09	0.996	1.23	0.758	3.3	1.196	1.11	0.375	6.06	1.552	2.42	1.225	2.6	1.362	1.47	0.687	3.26	1.496	1.74	1.031	1.91	1.08	2.96	1.459	2.81	1.362	1.45	0.717	1.38	0.534	1.51	0.688
16	33 CA_FA_2	39	Personal YouTube Video	Andres Almarza			https://www.youtube.com/watch?v=wxug0BnG-K4			Someone is not hired for a job because of their ethnicity	Fairness (2)	32	76.67	2.94	1.014	3.03	1.177	2.72	1.276	1.38	0.66	2.16	1.167	1.03	0.177	6.34	1.004	2.49	1.362	2.41	1.073	1.06	0.246	2.41	1.341	1.28	0.634	1.56	0.878	2.09	0.995	1.47	0.803	1	0	1	0	1.19	0.471
65	41 FA	50	Personal YouTube Video			c	https://www.youtube.com/watch?v=1Q8DnWipFcU			Student cheats in test	Fairness (2)	49	77.19	2.88	0.971	2.59	1.153	2.45	0.937	1.45	0.647	2	1.319	1.06	0.242	5.39	1.539	1.77	0.982	2.49	1.023	1.35	0.631	1.86	1.041	1.2	0.539	1.33	0.718	1.9	1.026	1.9	1.141	1.12	0.389	1.12	0.389	1.18	0.527
91	69 FA	53	Personal YouTube Video	Rok Založnik			https://www.youtube.com/watch?v=E0VUiTwKcPU			A man steals a bike	Fairness (2)	65	-5	4.37	0.858	2.17	0.858	4.25	0.936	1.06	0.496	4.2	0.987	1.11	0.437	6.77	0.656	2.62	1.151	3.05	1.484	1.31	0.727	3.83	1.353	2.97	1.357	3.18	1.402	3.25	1.358	2.66	1.503	1.28	0.625	1.23	0.46	1.6	0.862
30	119_CL_FA	47	Personal YouTube Video				https://www.youtube.com/watch?v=ue9H9L_E1_k			A boy in a hurdle race cheats and runs around the hurdles.	Fairness (2)	34	78.57	2.74	0.931	2.12	0.946	2.21	0.978	1.79	0.946	1.68	0.912	1	0	5.38	1.809	3.5	1.471	2.38	0.985	1.53	0.748	1.68	1.121	1.21	0.538	1.47	0.825	1.88	1.149	1.47	0.788	1.15	0.436	1.06	0.239	1.26	0.71
43	30_CA_FA	48	TV	TruTV	Impractical Jokers		https://www.youtube.com/watch?v=kx2a-BYBetc	00 : 60 seconds		A man cuts a line so that he can get tickets before other people	Fairness (2)	42	78.38	3.4	1.061	2	0.963	2.52	0.862	2.12	1.253	2.86	1.28	1.55	1.109	6.41	1.303	3.11	1.32	2.45	1.109	1.79	1.001	1.64	0.983	1.14	0.566	1.24	0.532	1.67	0.928	2.05	0.987	1.29	0.636	1.26	0.587	1.12	0.453
21	New	44	TV	ABC	What Would You Do?		https://www.youtube.com/watch?v=LuHFf7Er0ac			A woman intentionally dents cans of food in order to get a discount on the product.	Fairness (2)	35	60	4.23	0.91	1.94	0.938	3.26	0.886	1	0	3.94	1.235	1.03	0.169	6.2	1.279	3.3	1.428	2.49	1.121	1.03	0.169	3	1.188	1.63	0.91	1.63	0.808	2.54	1.245	1.83	0.985	1	0	1	0	1.09	0.284
15	33 CA_FA	38	TV	ABC	What Would You Do?		https://www.youtube.com/watch?v=M4xM6JU8P5k			A man refuses to hire a woman, because she is a woman	Fairness (2)	30	48.89	1.83	0.986	1.8	0.997	2.37	1.066	1.13	0.434	1.07	0.254	1.3	0.535	6.8	0.484	1.76	0.926	3.13	1.224	1.37	0.718	1.93	1.337	1.37	0.615	1.57	0.817	1.37	0.85	2.67	1.213	1.2	0.484	1.23	0.504	1.13	0.434
20	New	43	TV	Showtime						Man lies about a disability to get extra welfare payments	Fairness (2)	33	41.86	4.45	0.794	1.76	0.902	3.67	0.89	1	0	4.3	1.015	1	0	6.67	0.924	2.98	1.39	2.58	1.251	1.03	0.174	3.45	1.301	1.42	0.792	1.55	0.905	2.7	1.447	2.64	1.27	1	0	1	0	1.12	0.696
45	118_CL_FA	49	TV	ITV	Millionaire: A Major Fraud, 2003					A man cheats on a game show	Fairness (2)	36	91.43	3.44	1.362	2.89	1.508	3.56	1.107	1	0	2.14	1.222	1	0	6.28	1.523	3.27	1.452	2.64	1.437	1	0	3	1.474	2.39	1.271	3.14	1.355	2.14	1.268	1.83	1.028	1	0	1	0	1.47	1.028
22	New	45	TV	ABC	What Would You Do?		https://www.youtube.com/watch?v=602AKFKwAGE			A man backs out of a bet during a pool competition	Fairness (2)	30	0	4.4	0.77	1.77	0.817	3.8	0.761	1.17	0.531	3.63	1.426	1	0	6.5	1.306	2.28	1.167	2.8	1.27	1.13	0.346	3.7	1.368	1.33	0.884	1.67	1.155	3.07	1.285	2.47	1.167	1	0	1.03	0.183	1.23	0.817
77	55 FA	52	TV	CBS	Dr Phil		https://www.youtube.com/watch?v=JCuaG4X70KY	https://www.youtube.com/watch?v=qZXbl9_l38M		A woman lied to put her husband in jail	Fairness (2)	49	0	4.57	0.577	2.08	0.759	3.55	1.001	1.06	0.429	3.96	1.19	1.02	0.143	5.98	1.407	2.92	1.204	3.06	1.281	1.47	0.616	3.96	1.258	2.14	1.099	2.55	1.243	3.73	1.169	2.76	1.331	1.49	0.681	1.51	0.794	1.65	0.879
29	New	46	TV	Unknown			https://www.youtube.com/watch?v=BJbSxMt7oH8			A guy fakes an illegal tackle to try and get a free kick	Fairness (2)	35	37.74	3.34	1.056	1.66	0.968	2.57	0.979	2.03	1.098	2.69	1.078	1.03	0.169	6.34	1.392	2.72	1.514	2.54	1.146	1.51	0.981	2.31	1.278	1.09	0.284	1.14	0.355	2.17	1.014	2.23	1.165	1.34	0.838	1.09	0.284	1.14	0.55
19	New	42	TV Show	ABC	What Would You Do?		https://www.youtube.com/watch?v=WoJQUd7pqNc			Woman lies to blind man about the value of money bills	Fairness (2)	30	0	4.17	0.95	2.73	1.258	3.6	0.932	1.03	0.183	3.3	1.418	1	0	6.83	0.379	3.4	1.3	2.87	1.224	1.1	0.403	3.2	1.215	1.3	0.75	1.8	1.031	2.7	1.088	2.23	1.357	1	0	1	0	1.53	0.9
14	34 CA_FA	37	TV Show	ABC	What Would You Do?		https://www.youtube.com/watch?v=Hd0uxbS3lVM			A rich man steals money from a homeless person	Fairness (2)	31	0	3.06	1.031	2.35	0.95	2.84	1.186	1.48	0.851	2.33	1.241	1.84	1.128	6.68	0.832	3.23	1.557	2.94	1.237	1.81	1.078	1.9	0.87	1.52	0.626	2.1	1.193	1.84	0.934	1.97	0.983	1.52	0.769	1.42	0.62	1.42	0.672
71	47 FA	51	TV Show	OWN			https://www.youtube.com/watch?v=u1qf9TlFTl4			Lance Armstrong admitting to drug cheating	Fairness (2)	38	63.64	2.63	1.076	1.45	0.686	1.89	0.798	2.79	1.094	1.71	0.835	1.37	0.714	5.53	1.913	2.33	1.037	2.29	0.956	1.71	0.927	1.76	0.913	1	0	1.21	0.577	1.24	0.59	1.42	0.758	1.24	0.542	1.08	0.359	1	0
87	65 LIB	58	Movie		12 Years a Slave	29:11 - 30:41	https://www.youtube.com/watch?v=A7iIyAfWg_w&t=4s			African people are sold into slavery	Liberty (6)	56	-6	4.43	0.759	2.39	1.056	3.82	0.917	1.23	0.713	4.18	1.029	1.07	0.375	6.02	1.355	3.48	1.46	2.75	1.405	1.23	0.572	3.71	1.246	2.29	1.155	2.82	1.281	3.23	1.265	2.52	1.348	1.21	0.563	1.2	0.519	1.54	0.852
73	49 Lib	57	News	BBC			https://www.youtube.com/watch?v=QohBE1xPmOI			The Chinese government censors the internet for the Chinese citizens	Liberty (6)	32	36.73	4.53	0.879	2.12	1.157	3.72	1.143	1.47	1.077	3.81	1.515	1.09	0.296	6.81	0.471	2.06	1.162	2.66	1.285	1.44	0.84	3.47	1.436	2.22	1.157	2.41	1.132	3	1.524	2.38	1.185	1.25	0.44	1.31	0.644	1.53	0.761
8	134_Lib	55	TV	ABC	What Would You Do		https://www.youtube.com/watch?v=072Y1osUCEo			A girl is forced to wear what her boyfriend wants	Liberty (6)	28	30.3	3.93	0.663	3.18	1.056	3.11	1.031	1.04	0.189	2.769	1.1767	2.64	2.36	6.86	0.356	2.82	1.006	2.5	1.374	1.36	0.488	2.71	1.462	1.61	0.786	2.11	1.227	2.36	1.193	1.54	0.693	1.32	0.476	1.32	0.476	1.93	1.052
9	New	56	TV	ABC	What Would You Do		https://www.youtube.com/watch?v=RXpu4J0DzYI	https://www.youtube.com/watch?v=Bhn-rLSRBJ4		A young girl is forced to marry an old man	Liberty (6)	33	-36.67	4.27	0.839	2.73	1.008	3.67	1.109	1.12	0.415	3.39	1.368	2.7	2.378	6.21	1.364	3.9	0.968	2.73	1.329	1.39	0.556	3.52	1.503	2.27	1.153	2.94	1.298	3.33	1.315	2.27	1.232	1.39	0.659	1.45	0.711	1.79	0.927
10	New	60	Movie		Sliding Doors	12:14 - 13:23	https://www.youtube.com/watch?v=1H2xudG3BPI			A woman catches man cheating	Loyalty (3)	33	-5.13	3.73	0.761	2.42	1.062	3.03	1.045	1.15	0.364	3.09	1.234	1	0	6.67	1.109	1.82	0.819	2.97	1.357	1.33	0.54	3.24	1.251	1.94	0.899	2.33	1.021	2.7	1.287	2.24	1.226	1.3	0.467	1.3	0.467	1.52	0.755
52	New	62	News	Channel 9			https://www.youtube.com/watch?v=C2CYd0IGt-A		00 - 1.08	A guy cheats his family out of their money and property	Loyalty (3)	34	-2.04	3	1.255	2.09	1.055	2.85	1.158	2.47	1.482	2.53	1.354	1.03	0.171	6.71	0.629	3.21	1.274	2.56	1.186	1.74	1.024	2.71	1.697	1.59	1.048	1.44	0.86	2.24	1.372	2.47	1.134	1.18	0.576	1.18	0.626	1.32	0.727
64	40IN	64	Personal YouTube Video				https://www.youtube.com/watch?v=MjBVcy1Cg60			Guy admits to cheating on girlfriend	Loyalty (3)	26	4.17	2	1.166	2.23	0.908	2.62	1.235	1.23	0.652	1.58	1.027	1	0	5.54	1.63	2.21	1.129	2.96	0.999	1.58	0.945	1.54	1.104	1.35	0.797	1.88	0.993	1.62	1.235	1.73	0.874	1.27	0.724	1.19	0.491	1.12	0.431
63	39 IN	63	Personal YouTube Video				https://www.youtube.com/watch?v=R9Li0WhWvQg	https://www.youtube.com/watch?v=7oB2DQoMpdc		Bride kisses bestman on wedding	Loyalty (3)	28	12.5	1.86	1.044	1.93	1.086	2.04	0.881	2.25	1.175	1.32	0.863	1.11	0.315	5.71	1.584	2.98	1.313	2.21	0.957	2.11	1.031	1.5	0.962	1.04	0.189	1.14	0.591	1.32	0.863	1.64	0.826	1.57	0.836	1.43	0.742	1.11	0.315
41	New	61	TV	A&E	Scared Straight		https://www.youtube.com/watch?v=pLf4AJ3WglI			A girl is betrayed by her boyfriend to avoid a criminal sentence	Loyalty (3)	23	24.49	2.74	1.176	2.83	1.37	2.52	0.994	1.7	1.222	2.3	1.259	1.04	0.209	6.35	1.191	2.13	0.957	2.17	1.267	1.35	0.832	1.91	1.125	1.17	0.491	1.39	0.891	1.65	1.027	1.65	0.885	1.04	0.209	1.04	0.209	1	0
72	48 IN	59	TV	ITV	XFactor		https://www.youtube.com/watch?v=DlwJ2wif0Ug			A female group audition on talent show and one girl betrays the others for a chance to proceed in the competition	Loyalty (3)	33	80.33	2.48	1.278	1.36	0.603	2.45	1.175	1.64	0.994	1.18	0.528	1.33	0.692	6.67	1.109	1.98	0.975	2.55	1.201	1.27	0.517	2.61	1.368	1.64	1.025	1.67	1.08	2.03	1.311	3	1.323	1.18	0.392	1.15	0.364	1.12	0.415
75	52 P	65	News	Fox			https://www.youtube.com/watch?v=vK6LrJPk2K4			There is a theft from an infant's grave	Moral Other (7)	32		3.72	1.198	2.59	1.043	3.22	1.431	1.19	0.896	3.31	1.533	1.03	0.177	6.03	1.425	3.62	1.074	3.03	1.204	1.31	0.471	3.63	1.289	2.22	1.099	2.5	1.136	3.31	1.401	2.06	1.014	1.31	0.471	1.31	0.471	1.91	0.893
31	89_CA_P	66	Movie (documentary)		Four Days	.30 : 1.15	https://youtu.be/7CRHr5jkPo0?t=30s			A girl goes to the bathroom and injects herself with drugs	Sanctity (5)	35	-16.67	3.09	1.38	1.77	0.731	2.6	1.241	1.54	1.094	1.29	0.71	1	0	6.74	0.886	3.13	1.36	2.29	1.319	1.43	0.698	2.66	1.571	1.23	0.646	1.2	0.531	1.71	0.926	2.14	1.167	1.29	0.75	1.29	0.622	1.09	0.373
76	53P	69	News	Marg Allerston Medeiros			https://www.youtube.com/watch?v=9hZBd2LBfPA	https://www.facebook.com/marg.allerstonmedeiros/videos/10153704671389050/		A woman steals flowers from grave	Sanctity (5)	33	-38.18	4.33	0.816	2.33	1.051	3.82	1.014	1.06	0.348	3.74	1.437	1.06	0.348	6	1.323	3.65	1.022	2.82	1.334	1.27	0.452	3.58	1.37	2.58	1.251	3	1.199	3.06	1.088	2.18	1.103	1.3	0.467	1.36	0.549	1.88	1.053
74	51P	68	News	The Sun			https://www.youtube.com/watch?v=kz2wtUwFOWo	https://www.thesun.co.uk/archives/news/221921/tooting-on-the-northern-line/	http://www.dailymail.co.uk/news/article-3136138/Concern-City-worker-seen-snorting-cocaine-London-tube-train.html	A man takes drugs on a bus	Sanctity (5)	37	-23.08	3.89	0.906	2.97	1.093	3.11	0.966	1.11	0.516	2.89	1.389	1.08	0.277	6.7	0.463	3.33	1.098	2.7	1.151	1.38	0.545	3.03	1.28	1.62	0.758	1.97	1.142	2.81	1.351	2.24	1.14	1.32	0.475	1.43	0.603	1.89	0.906
42	35_CA_FA	67	Personal YouTube Video	Vice	Vice	00 - .36	https://www.youtube.com/watch?v=SUnobHHAKxo			A KKK ceremony	Sanctity (5)	53	-52.94	3.06	1.082	2.32	1.252	2.32	0.996	2.28	1.292	2.56	1.243	1.42	0.908	6.3	1.488	3.47	1.365	2.68	1.14	1.72	0.885	2.25	1.239	1.26	0.486	1.43	0.747	2.11	1.031	2.15	1.116	1.32	0.51	1.28	0.495	1.3	0.463
[truncated: 23 more columns]

## Sheet: All Videos and All Participants
																					*Weirdness ratings were not collected in all batches, as such, some excluded videos do not have weirdness ratings.
							Wrongness		Frequency		Arousal		Funny		Punishment		Seen Before		Clarity		Weirdness *		Interested, concentrated, alert		joyful, happy, amused		Disgusted		Fearful, scared, afraid		Anxious, tense, nervous		Disdainful, scornful, contemptuous		Surprised, amazed, astonished		Warmhearted, gleeful, elated.		Loving, affectionate, friendly		Guilty, remorseful		Moved		Satisfied, pleased		Calm, serene, relaxed.		Ashamed, embarrassed.
Video_Number	Inclusion (1) /Exclusion (0) Filter	Number of Ratings	Embedded Code	Video Description		Moral Foundation	Average	SD	Average	SD	Average	SD	Average	SD	Average	SD	Average	SD	Average	SD	Average	SD	Average	SD	Average	SD	Average	SD	Average	SD	Average	SD	Average	SD	Average	SD	Average	SD	Average	SD	Average	SD	Average	SD	Average	SD	Average	SD	Average
23	0	50	<iframe width="560" height="315" src="https://www.youtube.com/embed/a6sdvX87vLQ" frameborder="0" allowfullscreen></iframe>	First cousins get married		Sanctity	3.66	1.062	2.62	1.008	2.86	0.857	1.22	0.507	3.32	1.168	1.22	0.545	5.62	1.615			2.62	1.193	1.34	0.557	2.8	1.212	1.84	0.912	2.08	0.922	2.56	1.198	2.1	1.129	1.28	0.497	1.24	0.431	1.42	0.609	1.44	0.644	1.28	0.454	1.42	0.731	1.82
31	1	35	<iframe width="560" height="315" src="https://www.youtube.com/embed/BCZGiYR53Qk" frameborder="0" allowfullscreen></iframe>	A girl goes to the bathroom and injects herself with drugs		Sanctity	3.09	1.38	1.77	0.731	2.6	1.241	1.54	1.094	1.29	0.71	1	0	6.74	0.886	3.13	1.36	2.29	1.319	1.43	0.698	2.66	1.571	1.23	0.646	1.2	0.531	1.71	0.926	2.14	1.167	1.29	0.75	1.29	0.622	1.09	0.373	1.31	0.676	1.11	0.323	1.54	1.039	1.51
42	1	53	<iframe width="560" height="315" src="https://www.youtube.com/embed/YPFUsOiHb5M" frameborder="0" allowfullscreen></iframe>	A KKK ceremony		Sanctity	3.06	1.082	2.32	1.252	2.32	0.996	2.28	1.292	2.56	1.243	1.42	0.908	6.3	1.488	3.47	1.365	2.68	1.14	1.72	0.885	2.25	1.239	1.26	0.486	1.43	0.747	2.11	1.031	2.15	1.116	1.32	0.51	1.28	0.495	1.3	0.463	1.3	0.54	1.32	0.51	1.55	0.889	1.72
68	1	37	<iframe width="420" height="315" src="https://www.youtube.com/embed/G4TSTUdg0t4" frameborder="0" allowfullscreen></iframe>	A man takes drugs on a bus		Sanctity	3.89	0.906	2.97	1.093	3.11	0.966	1.11	0.516	2.89	1.389	1.08	0.277	6.7	0.463	3.33	1.098	2.7	1.151	1.38	0.545	3.03	1.28	1.62	0.758	1.97	1.142	2.81	1.351	2.24	1.14	1.32	0.475	1.43	0.603	1.89	0.906	2.19	1.288	1.32	0.475	1.41	0.551	2.05
12	0	45	<iframe width="560" height="315" src="https://www.youtube.com/embed/qWZAQo-_blM" frameborder="0" allowfullscreen></iframe>	A remote tribe elongate their necks by wearing bronze rings		Other	4.4	0.654	2.09	1.062	3.87	0.968	1.04	0.208	3.91	1.062	1.56	0.943	6.2	1.392			2.6	1.468	1.13	0.344	3.8	1.455	2.24	1.3	2.6	1.355	2.89	1.369	2.6	1.529	1.13	0.344	1.13	0.344	1.56	0.867	1.82	1.093	1.13	0.344	1.22	0.56	2.07
32	0	39	<iframe width="560" height="315" src="https://www.youtube.com/embed/6UtsDcWA_0E" frameborder="0" allowfullscreen></iframe>	A man sells his soul on Ebay		Other	3.36	0.843	2.72	0.916	2.64	0.903	1.13	0.409	2.87	1.105	1.1	0.307	5.26	1.846			2.36	1.158	1.26	0.442	2.87	1.508	1.54	0.854	1.85	1.136	2.56	1.273	1.67	0.806	1.23	0.427	1.23	0.427	1.44	0.718	1.44	0.641	1.23	0.427	1.26	0.498	1.95
47	0	60	<iframe src="https://player.vimeo.com/video/142455736" width="500" height="271" frameborder="0" webkitallowfullscreen mozallowfullscreen allowfullscreen></iframe> <p><a href="https://vimeo.com/142455736">180_CL_P</a> from <a href="https://vimeo.com/user44865783">Caitlin McCurrie</a> on <a href="https://vimeo.com">Vimeo</a>.</p>	A man is married to and is intimate with a synthetic "woman"		Other	4.12	0.885	2.9	1.053	2.82	0.983	1.4	0.694	3.62	1.166	1.05	0.22	6.23	1.294			2.33	1.13	1.52	0.676	2.73	1.205	1.8	1.117	2.03	1.178	2.7	1.319	2.25	1.052	1.35	0.659	1.32	0.504	1.33	0.475	1.45	0.622	1.28	0.454	1.5	0.725	1.7
69	1	32	<iframe width="420" height="315" src="https://www.youtube.com/embed/H0RJCkL0OMw" frameborder="0" allowfullscreen></iframe>	There is a theft from an infant's grave		Other	3.72	1.198	2.59	1.043	3.22	1.431	1.19	0.896	3.31	1.533	1.03	0.177	6.03	1.425	3.62	1.074	3.03	1.204	1.31	0.471	3.63	1.289	2.22	1.099	2.5	1.136	3.31	1.401	2.06	1.014	1.31	0.471	1.31	0.471	1.91	0.893	1.94	1.045	1.38	0.66	1.53	0.879	2.28
8	1	28	<iframe width="420" height="315" src="https://www.youtube.com/embed/RAHBwdwkSKo" frameborder="0" allowfullscreen></iframe>	A girl is forced to wear what her boyfriend wants		Liberty	3.93	0.663	3.18	1.056	3.11	1.031	1.04	0.189	2.769	1.1767	2.64	2.36	6.86	0.356	2.82	1.006	2.5	1.374	1.36	0.488	2.71	1.462	1.61	0.786	2.11	1.227	2.36	1.193	1.54	0.693	1.32	0.476	1.32	0.476	1.93	1.052	2.07	1.184	1.32	0.476	1.61	0.786	1.89
9	1	33	<iframe width="420" height="315" src="https://www.youtube.com/embed/MYtpR9sXLeQ" frameborder="0" allowfullscreen></iframe>	A young girl is forced to marry an old man		Liberty	4.27	0.839	2.73	1.008	3.67	1.109	1.12	0.415	3.39	1.368	2.7	2.378	6.21	1.364	3.9	0.968	2.73	1.329	1.39	0.556	3.52	1.503	2.27	1.153	2.94	1.298	3.33	1.315	2.27	1.232	1.39	0.659	1.45	0.711	1.79	0.927	1.85	1.149	1.36	0.549	1.42	0.792	2.03
67	1	32	<iframe width="420" height="315" src="https://www.youtube.com/embed/hS-uRNKLAwQ" frameborder="0" allowfullscreen></iframe>	The Chinese government censors the internet for the Chinese citizens		Liberty	4.53	0.879	2.12	1.157	3.72	1.143	1.47	1.077	3.81	1.515	1.09	0.296	6.81	0.471	2.06	1.162	2.66	1.285	1.44	0.84	3.47	1.436	2.22	1.157	2.41	1.132	3	1.524	2.38	1.185	1.25	0.44	1.31	0.644	1.53	0.761	1.91	1.174	1.34	0.787	1.47	0.95	1.59
81	1	56	<iframe width="560" height="315" src="https://www.youtube.com/embed/aXUXE78f3wg" frameborder="0" allowfullscreen></iframe>	African people are sold into slavery		Liberty	4.43	0.759	2.39	1.056	3.82	0.917	1.23	0.713	4.18	1.029	1.07	0.375	6.02	1.355	3.48	1.46	2.75	1.405	1.23	0.572	3.71	1.246	2.29	1.155	2.82	1.281	3.23	1.265	2.52	1.348	1.21	0.563	1.2	0.519	1.54	0.852	1.82	1.208	1.2	0.444	1.2	0.483	2.45
11	1	30	<iframe width="420" height="315" src="https://www.youtube.com/embed/DtJhedQEsvE" frameborder="0" allowfullscreen></iframe>	A player insults and hits his coach		Authority	4.47	0.86	2.2	0.847	3.5	1.137	1.13	0.571	3.63	1.426	1.1	0.403	6.8	0.407	2.11	1.1	3.07	1.507	1.4	0.498	3.8	1.448	2.5	1.253	2.57	1.305	3.03	1.52	2.73	1.311	1.53	0.86	1.57	0.858	1.6	0.724	2.27	1.285	1.4	0.498	1.47	0.507	1.77
26	0	60	<iframe width="560" height="315" src="https://www.youtube.com/embed/7XWf_U1aeXQ" frameborder="0" allowfullscreen></iframe>	A man took a phone call at church		Authority	2.93	0.936	2.53	1.081	1.9	0.817	1.68	0.892	2.3	1.046	1.05	0.22	5.52	1.662			2.2	1.038	1.55	0.746	2.12	1.043	1.47	0.747	1.43	0.647	1.97	0.938	1.87	0.947	1.28	0.555	1.27	0.548	1.37	0.637	1.33	0.601	1.37	0.663	1.52	0.911	1.77
27	1	43	<iframe width="560" height="315" src="https://www.youtube.com/embed//7lnO2c2pH28" frameborder="0" allowfullscreen></iframe>	A basketball player being yells at his coaches		Authority	3.84	0.871	2.12	0.956	3.14	0.915	1.65	1.021	3.12	1.313	1.12	0.448	6.42	1.029	2.37	1.22	2.19	1.18	1.33	0.68	2.74	1.197	1.19	0.5	1.28	0.591	2.67	1.19	1.67	1.19	1.02	0.152	1	0	1.16	0.485	1.14	0.639	1	0	1.3	0.674	1.65
34	1	34	<iframe width="560" height="315" src="https://www.youtube.com/embed/a7qIqpd4qYc" frameborder="0" allowfullscreen></iframe>	An employee destroys her boss' laptop and office		Authority	2.82	1.267	1.68	0.843	2.94	1.043	1.91	1.288	1.68	1.224	1	0	6.82	0.716	4.11	1.133	2.15	1.019	1.41	0.743	3.32	1.273	1.29	0.719	1.44	0.746	2.15	1.438	2.44	1.33	1.18	0.521	1.15	0.436	1.09	0.288	1.26	0.79	1.15	0.5	1.44	0.96	1.85
35	0	51	<iframe width="560" height="315" src="https://www.youtube.com/embed/YSYKSIVooSM" frameborder="0" allowfullscreen></iframe>	A news program criticises the British royal family		Authority	2.61	1.563	2.84	1.12	2.43	1.33	1.37	0.848	1.75	1.129	1.27	0.568	5.29	1.993			2.57	1.153	1.37	0.599	2.18	1.352	1.37	0.631	1.51	0.88	2	1.217	2.18	1.228	1.27	0.532	1.31	0.648	1.27	0.493	1.45	0.808	1.29	0.576	1.82	1.108	1.73
36	1	34	<iframe width="560" height="315" src="https://www.youtube.com/embed/LeG_kmEo5k8" frameborder="0" allowfullscreen></iframe>	Child swears at their guardians		Authority	3.03	1.425	1.44	0.705	2.97	1.267	2.09	1.485	2.12	1.552	1.06	0.343	4.47	2.312	3.13	1.455	2	1.101	1.56	1.16	2.47	1.6	1.47	0.992	1.59	0.957	2.26	1.442	2.53	1.398	1.24	0.855	1.15	0.702	1.12	0.409	1.15	0.436	1.12	0.686	1.29	0.76	1.62
39	0	50	<iframe width="560" height="315" src="https://www.youtube.com/embed/RB1RE9fozUA" frameborder="0" allowfullscreen></iframe>	Jewish people make fun of Christmas		Authority	4.72	0.701	1.9	1.111	3.84	1.057	1.08	0.274	3.58	1.605	1.34	0.658	6.46	1.232			2.68	1.186	1.32	0.513	3.42	1.458	2.22	1.13	2.52	1.282	2.98	1.518	2.02	1.134	1.28	0.497	1.26	0.443	1.78	1.016	1.92	1.209	1.28	0.497	1.36	0.631	2.18
40	0	44	<iframe width="560" height="315" src="https://www.youtube.com/embed/Em1xRJycuDY" frameborder="0" allowfullscreen></iframe>	A journalist refuses to obey a policeman		Authority	3.41	1.352	2.93	1.129	2.95	1.219	1.07	0.452	2.75	1.63	1.14	0.409	5.36	1.918			2.7	1.391	1.41	0.726	2.8	1.519	2.75	1.332	2.77	1.198	2.52	1.372	1.98	1.089	1.41	0.757	1.36	0.613	1.66	1.01	1.73	1.149	1.39	0.655	1.45	0.791	1.77
46	0	54	<iframe src="https://player.vimeo.com/video/142455740" width="500" height="273" frameborder="0" webkitallowfullscreen mozallowfullscreen allowfullscreen></iframe> <p><a href="https://vimeo.com/142455740">176_CL_P</a> from <a href="https://vimeo.com/user44865783">Caitlin McCurrie</a> on <a href="https://vimeo.com">Vimeo</a>.</p>	A doctor eats a sandwich in a morgue		Authority	4.17	0.818	2.89	0.965	3.69	0.928	1.11	0.572	3.69	1.301	1.09	0.351	6.04	1.273	3.65	0.996	2.91	1.336	1.17	0.607	3.28	1.28	2.5	1.255	2.44	1.223	2.83	1.24	2.3	1.283	1.15	0.492	1.13	0.391	1.43	0.767	1.61	0.856	1.15	0.492	1.2	0.451	1.69
54	1	37	<iframe width="640" height="360" src="https://www.youtube.com/embed/C_TO7PH1Fek" frameborder="0" allowfullscreen></iframe>	A kid sues her parents to pay for her education.		Authority	3.32	0.944	2	1	2.92	0.924	2.3	1.488	2.92	1.038	2.03	1.142	6.19	1.309	3.7	1.105	2.76	1.011	1.7	1.127	2	1.155	1.51	0.837	1.76	1.065	1.68	0.973	2.62	1.21	1.27	0.769	1.16	0.602	1.16	0.553	1.35	0.857	1.49	1.017	1.22	0.63	1.32
60	1	34	<iframe width="420" height="315" src="https://www.youtube.com/embed/mx-BAo3afHs" frameborder="0" allowfullscreen></iframe>	Students disrespecting teacher		Authority	4.12	1.066	2.03	1.193	3.41	1.258	1	0	3.09	1.73	1.21	0.592	5.91	1.658	2.77	1.16	2.62	1.231	1.03	0.171	3.32	1.552	2.65	1.515	2.76	1.437	3.09	1.401	2.38	1.371	1	0	1	0	1.32	0.806	1.35	0.734	1.03	0.171	1.03	0.171	1.97
61	1	37	<iframe width="420" height="315" src="https://www.youtube.com/embed/D_rwE5an2HU" frameborder="0" allowfullscreen></iframe>	Children disrespect deaf mother		Authority	3.3	0.909	2.41	1.142	2.81	0.938	2.14	1.251	2.16	1.143	1.05	0.329	6.51	1.193	2.98	1.252	2.59	1.189	1.46	0.73	2.3	1.102	1.11	0.393	1.27	0.56	2.03	0.986	2.16	1.28	1.14	0.536	1.05	0.229	1.3	0.661	1.16	0.501	1.19	0.616	1.38	0.794	1.49
62	0	48	<iframe width="420" height="315" src="https://www.youtube.com/embed/ea9qpowT7L0" frameborder="0" allowfullscreen></iframe>	A man drinks alcohol in library		Authority	4.77	0.555	1.87	0.89	3.77	1.036	1	0	4.37	1.064	1.33	0.694	5.81	1.684	3.56	1.091	2.85	1.53	1.31	0.552	3.25	1.618	2.85	1.321	2.85	1.384	3.02	1.564	2.21	1.304	1.4	0.792	1.31	0.589	1.65	0.911	1.92	1.35	1.33	0.63	1.52	0.85	1.67
63	1	30	<iframe width="420" height="315" src="https://www.youtube.com/embed/kURd_fMk01o" frameborder="0" allowfullscreen></iframe>	A young man swears at police		Authority	3.07	1.437	2.07	1.015	3.5	1.196	1	0	1.63	1.159	1.03	0.183	6.63	1.217	2.21	1.039	2.63	1.159	1	0	3.5	1.456	1.77	1.165	2.17	1.367	2.47	1.548	1.9	1.213	1	0	1	0	1.4	0.814	1.57	1.104	1	0	1.1	0.548	1.63
73	1	35	<iframe width="420" height="315" src="https://www.youtube.com/embed/zfEnEsskxwE" frameborder="0" allowfullscreen></iframe>	A boy is forcefully subdued by police due to fighting		Authority	3.26	0.886	1.66	0.802	2.4	0.976	1.31	0.796	2.12	1.038	1.37	0.731	6.54	0.98	2.64	1.139	2.97	1.071	1.66	0.873	2.71	1.152	1.54	0.701	1.8	0.719	2.57	1.037	2.77	1.285	1.54	0.78	1.51	0.702	1.57	0.85	1.54	0.741	1.54	0.741	1.91	1.222	2.17
76	1	45	<iframe width="420" height="315" src="https://www.youtube.com/embed/u3gBdq8wAY8" frameborder="0" allowfullscreen></iframe>	A man disrespects the judge when he is on trial		Authority	1.6	0.939	1.62	0.834	2.49	1.036	2.04	1.127	1.02	0.149	1.58	0.839	6.76	0.957	2.37	0.991	2.98	1.305	1.91	0.9	3.13	1.29	1.53	0.661	1.78	0.997	1.64	0.857	2.69	1.164	1.47	0.694	1.38	0.535	1.38	0.614	1.58	0.783	1.53	0.757	1.76	1.026	1.67
78	1	48	<iframe width="420" height="315" src="https://www.youtube.com/embed/6vUghGGp0tw" frameborder="0" allowfullscreen></iframe>	A student disrupts the class		Authority	3.13	0.937	2.83	1.136	2.5	1.052	1.73	1.047	2.04	1.202	1.19	0.532	6.52	1.203	2	0.973	2.75	1.437	1.6	0.818	2.5	1.238	1.46	0.771	1.94	1.227	2.29	1.336	2.25	1.376	1.25	0.484	1.25	0.484	1.35	0.526	1.42	0.739	1.4	0.676	1.46	0.771	1.9
79	1	57	<iframe width="560" height="315" src="https://www.youtube.com/embed/hMOHQejpakc" frameborder="0" allowfullscreen></iframe>	Basketballers disrespect their coach		Authority	3.54	0.965	3.12	1.255	2.53	0.966	1.32	0.848	3.04	1.18	1.09	0.434	6.26	1.576	2.07	1.079	2.02	1.203	1.26	0.518	2.19	1.302	1.33	0.664	1.6	0.942	2.23	1.337	1.6	0.923	1.18	0.384	1.18	0.384	1.4	0.704	1.25	0.544	1.18	0.384	1.46	0.709	1.88
80	0	60	<iframe width="420" height="315" src="https://www.youtube.com/embed/cF360TwPnac" frameborder="0" allowfullscreen></iframe>	Someone refuses to shake hands with President Obama	https://www.youtube.com/watch?v=DDx_OD50ia8	Authority	4.47	0.596	3.18	1.172	3.05	0.964	1.2	0.684	4.28	0.865	1.13	0.389	6.58	0.979	2.2	1.265	2.77	1.332	1.33	0.601	2.93	1.247	2.43	1.198	2.53	1.096	2.93	1.274	1.97	0.901	1.3	0.561	1.4	0.827	1.5	0.792	1.52	0.792	1.33	0.601	1.5	0.834	1.75
10	1	33	<iframe width="420" height="315" src="https://www.youtube.com/embed/71Nz0ynBkO4" frameborder="0" allowfullscreen></iframe>	A woman catches man cheating		Loyalty	3.73	0.761	2.42	1.062	3.03	1.045	1.15	0.364	3.09	1.234	1	0	6.67	1.109	1.82	0.819	2.97	1.357	1.33	0.54	3.24	1.251	1.94	0.899	2.33	1.021	2.7	1.287	2.24	1.226	1.3	0.467	1.3	0.467	1.52	0.755	1.7	0.984	1.3	0.467	1.52	0.834	1.94
41	1	23	<iframe width="560" height="315" src="https://www.youtube.com/embed/oKmnqBiJtcc" frameborder="0" allowfullscreen></iframe>	A girl is betrayed by her boyfriend to avoid a criminal sentence		Loyalty	2.74	1.176	2.83	1.37	2.52	0.994	1.7	1.222	2.3	1.259	1.04	0.209	6.35	1.191	2.13	0.957	2.17	1.267	1.35	0.832	1.91	1.125	1.17	0.491	1.39	0.891	1.65	1.027	1.65	0.885	1.04	0.209	1.04	0.209	1	0	1.13	0.458	1.04	0.209	1.35	0.775	1.39
52	1	34	<iframe width="560" height="315" src="https://www.youtube.com/embed/A2RVaSPdkLM" frameborder="0" allowfullscreen></iframe>	A guy cheats his family out of their money and property		Loyalty	3	1.255	2.09	1.055	2.85	1.158	2.47	1.482	2.53	1.354	1.03	0.171	6.71	0.629	3.21	1.274	2.56	1.186	1.74	1.024	2.71	1.697	1.59	1.048	1.44	0.86	2.24	1.372	2.47	1.134	1.18	0.576	1.18	0.626	1.32	0.727	1.5	0.929	1.24	0.781	1.44	0.96	2.06
55	0	55	<iframe width="420" height="315" src="https://www.youtube.com/embed/9gB8NWkda40" frameborder="0" allowfullscreen></iframe>	An athlete leaves his home town team for a new team		Loyalty	4.29	0.737	2.15	1.008	3.76	1.036	1	0	3.02	1.269	1.22	0.738	6.38	1.194	1.41	0.59	2.64	1.393	1.22	0.417	3.55	1.425	1.76	0.962	2.42	1.243	3.09	1.444	2.73	1.521	1.27	0.56	1.27	0.489	1.95	1.224	1.75	1.04	1.22	0.417	1.31	0.717	2.47
57	1	28	<iframe width="560" height="315" src="https://www.youtube.com/embed/9VHTbYp_vRM?list=PLdJ7cMRYYOp3Dzj8bXzZvcGCynIz_9Po8" frameborder="0" allowfullscreen></iframe>	Bride kisses bestman on wedding		Loyalty	1.86	1.044	1.93	1.086	2.04	0.881	2.25	1.175	1.32	0.863	1.11	0.315	5.71	1.584	2.98	1.313	2.21	0.957	2.11	1.031	1.5	0.962	1.04	0.189	1.14	0.591	1.32	0.863	1.64	0.826	1.57	0.836	1.43	0.742	1.11	0.315	1.11	0.315	1.32	0.612	1.96	1.071	1.11
58	1	26	<iframe width="560" height="315" src="https://www.youtube.com/embed/XL7ybrwzjYw?list=PLdJ7cMRYYOp3Dzj8bXzZvcGCynIz_9Po8" frameborder="0" allowfullscreen></iframe>	Guy admits to cheating on girlfriend		Loyalty	2	1.166	2.23	0.908	2.62	1.235	1.23	0.652	1.58	1.027	1	0	5.54	1.63	2.21	1.129	2.96	0.999	1.58	0.945	1.54	1.104	1.35	0.797	1.88	0.993	1.62	1.235	1.73	0.874	1.27	0.724	1.19	0.491	1.12	0.431	1.31	0.884	1.46	0.859	1.38	0.697	1.27
66	1	33	<iframe width="420" height="315" src="https://www.youtube.com/embed/a8a6tbY570w" frameborder="0" allowfullscreen></iframe>	A female group audition on talent show and one girl betrays the others for a chance to proceed in the competition		Loyalty	2.48	1.278	1.36	0.603	2.45	1.175	1.64	0.994	1.18	0.528	1.33	0.692	6.67	1.109	1.98	0.975	2.55	1.201	1.27	0.517	2.61	1.368	1.64	1.025	1.67	1.08	2.03	1.311	3	1.323	1.18	0.392	1.15	0.364	1.12	0.415	1.15	0.364	1.03	0.174	1.45	0.794	1.52
24	0	50	<iframe width="560" height="315" src="https://www.youtube.com/embed/FKbGHdo36EQ" frameborder="0" allowfullscreen></iframe>	A guy buys a pair of used underwear from a vending machine		Sanctity	4.8	0.404	2.5	1.093	4.1	0.863	1.02	0.141	4.3	0.995	1.12	0.385	6.1	1.313			2.86	1.429	1.2	0.404	3.58	1.527	2.92	1.397	2.96	1.384	3.3	1.389	2.74	1.382	1.24	0.517	1.22	0.465	1.4	0.7	1.74	1.121	1.2	0.404	1.26	0.487	1.78
25	0	56	<iframe width="560" height="315" src="https://www.youtube.com/embed/JmF-ymj5Z7Y" frameborder="0" allowfullscreen></iframe>	A man has sex with a donkey		Sanctity	2.12	0.974	3.05	1.257	2.13	0.916	2.71	1.615	1.34	0.695	1.16	0.417	6.3	1.249			2.36	1.151	1.95	1.151	1.8	0.961	1.3	0.502	1.43	0.599	1.77	0.991	1.95	0.942	1.54	1.095	1.38	0.865	1.29	0.494	1.43	0.828	1.66	1.116	1.79	1.202	1.71
33	0	54	<iframe width="560" height="315" src="https://www.youtube.com/embed/Yz98UnrX0KQ" frameborder="0" allowfullscreen></iframe>	A man’s job is clearing toxic waterways in Mexico		Sanctity	3.63	0.958	2.89	1.144	2.94	0.96	1.2	0.491	2.93	1.13	1.43	0.903	6.31	0.928			2.87	1.214	1.31	0.543	2.52	1.225	1.83	0.906	2.24	1.181	2.61	1.188	1.76	0.989	1.22	0.42	1.2	0.407	1.41	0.74	1.43	0.602	1.43	0.792	1.41	0.765	1.8
56	0	63	<iframe width="560" height="315" src="https://www.youtube.com/embed/RHKyQGxFikQ" frameborder="0" allowfullscreen></iframe>	Man drinking urine to survive		Sanctity	4.48	0.618	3.06	0.982	3.63	0.921	1.05	0.28	4.17	1.025	1.11	0.479	6	1.555	3.73	1.321	2.97	1.425	1.29	0.633	3.59	1.278	2.17	1.158	2.6	1.212	3.14	1.293	2.13	1.264	1.3	0.663	1.35	0.699	1.57	0.875	1.73	1.019	1.27	0.627	1.38	0.728	1.68
70	1	33	<iframe width="420" height="315" src="https://www.youtube.com/embed/Fplr0aZFkQc" frameborder="0" allowfullscreen></iframe>	A woman steals flowers from grave		Sanctity	4.33	0.816	2.33	1.051	3.82	1.014	1.06	0.348	3.74	1.437	1.06	0.348	6	1.323	3.65	1.022	2.82	1.334	1.27	0.452	3.58	1.37	2.58	1.251	3	1.199	3.06	1.088	2.18	1.103	1.3	0.467	1.36	0.549	1.88	1.053	2.06	1.223	1.33	0.595	1.36	0.603	2.09
91	0	49	<iframe width="420" height="315" src="https://www.youtube.com/embed/7X_sCcXN1vQ" frameborder="0" allowfullscreen></iframe>	An adult man soils a diaper on purpose		Sanctity	2.47	1.192	1.43	0.736	3	1.258	1.47	0.96	1.53	1.12	1.08	0.571	5.29	1.915	4.33	1.008	2.06	1.029	1.47	0.739	3.37	1.564	1.96	1.224	2.24	1.331	2.45	1.37	2.59	1.457	1.43	0.816	1.37	0.636	1.33	0.516	1.39	0.64	1.39	0.702	1.53	0.819	2.22
14	1	31	<iframe width="560" height="315" src="https://www.youtube.com/embed/EXgX-o5n36M" frameborder="0" allowfullscreen></iframe>	A rich man steals money from a homeless person		Fairness	3.06	1.031	2.35	0.95	2.84	1.186	1.48	0.851	2.33	1.241	1.84	1.128	6.68	0.832	3.23	1.557	2.94	1.237	1.81	1.078	1.9	0.87	1.52	0.626	2.1	1.193	1.84	0.934	1.97	0.983	1.52	0.769	1.42	0.62	1.42	0.672	1.97	1.14	1.81	1.223	1.71	1.071	1.77
15	1	30	<iframe width="560" height="315" src="https://www.youtube.com/embed/rsJxwisuI9U" frameborder="0" allowfullscreen></iframe>	A man refuses to hire a woman, because she is a woman		Fairness	1.83	0.986	1.8	0.997	2.37	1.066	1.13	0.434	1.07	0.254	1.3	0.535	6.8	0.484	1.76	0.926	3.13	1.224	1.37	0.718	1.93	1.337	1.37	0.615	1.57	0.817	1.37	0.85	2.67	1.213	1.2	0.484	1.23	0.504	1.13	0.434	1.67	0.994	1.13	0.571	1.7	1.022	1.17
16	1	32	<iframe width="560" height="315" src="https://www.youtube.com/embed/nzXvrcwN7bQ" frameborder="0" allowfullscreen></iframe>	Someone is not hired for a job because of their ethnicity		Fairness	2.94	1.014	3.03	1.177	2.72	1.276	1.38	0.66	2.16	1.167	1.03	0.177	6.34	1.004	2.49	1.362	2.41	1.073	1.06	0.246	2.41	1.341	1.28	0.634	1.56	0.878	2.09	0.995	1.47	0.803	1	0	1	0	1.19	0.471	1.13	0.492	1.03	0.177	1.19	0.644	1.78
17	1	61	<iframe width="560" height="315" src="https://www.youtube.com/embed/LZcLJ3xp1TQ" frameborder="0" allowfullscreen></iframe>	Vote are rigged during an election		Fairness	3.75	1.398	1.61	0.802	3.02	1.323	1.07	0.309	2.97	1.414	1.05	0.284	6.36	1.56	3.42	1.418	2.79	1.199	1.32	0.547	3.3	1.31	1.6	0.884	1.85	0.864	3.13	1.287	2.55	1.309	1.3	0.463	1.34	0.678	1.6	0.862	1.75	0.939	1.3	0.463	1.58	1.008	2.15
18	1	45	<iframe width="560" height="315" src="https://www.youtube.com/embed/Gis2x8xCtjY" frameborder="0" allowfullscreen></iframe>	Ballots are destroyed by setting them on fire		Fairness	3.91	1.145	2.78	1.204	3.18	1.302	1.18	0.49	3.38	1.482	1.04	0.208	6.53	0.786	3.17	1.506	2.62	1.267	1.22	0.42	3.11	1.247	1.58	0.866	1.73	1.031	2.73	1.232	2.29	1.236	1.22	0.42	1.22	0.42	1.47	0.786	1.49	0.787	1.29	0.626	1.53	0.894	1.91
19	1	30	<iframe width="560" height="315" src="https://www.youtube.com/embed/ofKvItwVWG4" frameborder="0" allowfullscreen></iframe>	Woman lies to blind man about the value of money bills		Fairness	4.17	0.95	2.73	1.258	3.6	0.932	1.03	0.183	3.3	1.418	1	0	6.83	0.379	3.4	1.3	2.87	1.224	1.1	0.403	3.2	1.215	1.3	0.75	1.8	1.031	2.7	1.088	2.23	1.357	1	0	1	0	1.53	0.9	1.8	1.126	1	0	1.2	0.664	2.23
20	1	33	<iframe width="560" height="315" src="https://www.youtube.com/embed/yj7E76NzCOg" frameborder="0" allowfullscreen></iframe>	Man lies about a disability to get extra welfare payments		Fairness	4.45	0.794	1.76	0.902	3.67	0.89	1	0	4.3	1.015	1	0	6.67	0.924	2.98	1.39	2.58	1.251	1.03	0.174	3.45	1.301	1.42	0.792	1.55	0.905	2.7	1.447	2.64	1.27	1	0	1	0	1.12	0.696	1.33	0.777	1	0	1.09	0.384	1.73
21	1	35	<iframe width="560" height="315" src="https://www.youtube.com/embed/pbb3RPYaTVU" frameborder="0" allowfullscreen></iframe>	A woman intentionally dents cans of food in order to get a discount on the product.		Fairness	4.23	0.91	1.94	0.938	3.26	0.886	1	0	3.94	1.235	1.03	0.169	6.2	1.279	3.3	1.428	2.49	1.121	1.03	0.169	3	1.188	1.63	0.91	1.63	0.808	2.54	1.245	1.83	0.985	1	0	1	0	1.09	0.284	1.2	0.584	1	0	1.2	0.473	1.4
22	1	30	<iframe width="560" height="315" src="https://www.youtube.com/embed/3lWH7fu8Gfc" frameborder="0" allowfullscreen></iframe>	A man backs out of a bet during a pool competition		Fairness	4.4	0.77	1.77	0.817	3.8	0.761	1.17	0.531	3.63	1.426	1	0	6.5	1.306	2.28	1.167	2.8	1.27	1.13	0.346	3.7	1.368	1.33	0.884	1.67	1.155	3.07	1.285	2.47	1.167	1	0	1.03	0.183	1.23	0.817	1.43	0.935	1	0	1.07	0.365	1.73
28	0	58	<iframe width="560" height="315" src="https://www.youtube.com/embed/0kzTMO1EDbk" frameborder="0" allowfullscreen></iframe>	A girl lies to her mother about where she was at night		Fairness	3.83	0.881	2.71	0.973	3.34	0.947	1.19	0.545	3.31	1.188	1.05	0.223	5.9	1.483			2.52	1.232	1.28	0.586	3.07	1.269	2.31	1.202	2.69	1.158	2.67	1.33	2.17	1.326	1.24	0.572	1.24	0.63	1.47	0.821	1.52	0.778	1.19	0.438	1.19	0.512	1.83
29	1	35	<iframe width="560" height="315" src="https://www.youtube.com/embed/yKNPniyIokc" frameborder="0" allowfullscreen></iframe>	A guy fakes an illegal tackle to try and get a free kick		Fairness	3.34	1.056	1.66	0.968	2.57	0.979	2.03	1.098	2.69	1.078	1.03	0.169	6.34	1.392	2.72	1.514	2.54	1.146	1.51	0.981	2.31	1.278	1.09	0.284	1.14	0.355	2.17	1.014	2.23	1.165	1.34	0.838	1.09	0.284	1.14	0.55	1.17	0.568	1.23	0.731	1.51	1.04	1.77
30	1	34	<iframe width="560" height="315" src="https://www.youtube.com/embed/dGQYIu0UW3w" frameborder="0" allowfullscreen></iframe>	A boy in a hurdle race cheats and runs around the hurdles.		Fairness	2.74	0.931	2.12	0.946	2.21	0.978	1.79	0.946	1.68	0.912	1	0	5.38	1.809	3.5	1.471	2.38	0.985	1.53	0.748	1.68	1.121	1.21	0.538	1.47	0.825	1.88	1.149	1.47	0.788	1.15	0.436	1.06	0.239	1.26	0.71	1.15	0.5	1.18	0.521	1.29	0.579	1.41
43	1	42	<iframe width="560" height="315" src="https://www.youtube.com/embed/uoKSSb6patM" frameborder="0" allowfullscreen></iframe>	A man cuts a line so that he can get tickets before other people		Fairness	3.4	1.061	2	0.963	2.52	0.862	2.12	1.253	2.86	1.28	1.55	1.109	6.41	1.303	3.11	1.32	2.45	1.109	1.79	1.001	1.64	0.983	1.14	0.566	1.24	0.532	1.67	0.928	2.05	0.987	1.29	0.636	1.26	0.587	1.12	0.453	1.14	0.472	1.17	0.581	1.43	0.859	1.33
45	1	36	<iframe src="https://player.vimeo.com/video/142455743" width="500" height="312" frameborder="0" webkitallowfullscreen mozallowfullscreen allowfullscreen></iframe> <p><a href="https://vimeo.com/142455743">118_CL_FA</a> from <a href="https://vimeo.com/user44865783">Caitlin McCurrie</a> on <a href="https://vimeo.com">Vimeo</a>.</p>	A man cheats on a game show		Fairness	3.44	1.362	2.89	1.508	3.56	1.107	1	0	2.14	1.222	1	0	6.28	1.523	3.27	1.452	2.64	1.437	1	0	3	1.474	2.39	1.271	3.14	1.355	2.14	1.268	1.83	1.028	1	0	1	0	1.47	1.028	1.94	1.241	1	0	1.06	0.232	1.58
59	1	49	<iframe width="560" height="315" src="https://www.youtube.com/embed/Cl79rTAMwjA?list=PLdJ7cMRYYOp3Dzj8bXzZvcGCynIz_9Po8" frameborder="0" allowfullscreen></iframe>	Student cheats in test		Fairness	2.88	0.971	2.59	1.153	2.45	0.937	1.45	0.647	2	1.319	1.06	0.242	5.39	1.539	1.77	0.982	2.49	1.023	1.35	0.631	1.86	1.041	1.2	0.539	1.33	0.718	1.9	1.026	1.9	1.141	1.12	0.389	1.12	0.389	1.18	0.527	1.22	0.654	1.18	0.527	1.45	0.765	1.27
65	1	38	<iframe width="420" height="315" src="https://www.youtube.com/embed/D5efOPfCEYs" frameborder="0" allowfullscreen></iframe>	Lance Armstrong admitting to drug cheating		Fairness	2.63	1.076	1.45	0.686	1.89	0.798	2.79	1.094	1.71	0.835	1.37	0.714	5.53	1.913	2.33	1.037	2.29	0.956	1.71	0.927	1.76	0.913	1	0	1.21	0.577	1.24	0.59	1.42	0.758	1.24	0.542	1.08	0.359	1	0	1	0	1.13	0.414	1.45	0.76	1.05
71	1	49	<iframe width="420" height="315" src="https://www.youtube.com/embed/TCeESr-evXs" frameborder="0" allowfullscreen></iframe>	A woman lied to put her husband in jail		Fairness	4.57	0.577	2.08	0.759	3.55	1.001	1.06	0.429	3.96	1.19	1.02	0.143	5.98	1.407	2.92	1.204	3.06	1.281	1.47	0.616	3.96	1.258	2.14	1.099	2.55	1.243	3.73	1.169	2.76	1.331	1.49	0.681	1.51	0.794	1.65	0.879	2.14	1.291	1.53	0.739	1.59	0.814	2.14
85	1	65	<iframe width="560" height="315" src="https://www.youtube.com/embed/gZtbx48pv-c" frameborder="0" allowfullscreen></iframe>	A man steals a bike		Fairness	4.37	0.858	2.17	0.858	4.25	0.936	1.06	0.496	4.2	0.987	1.11	0.437	6.77	0.656	2.62	1.151	3.05	1.484	1.31	0.727	3.83	1.353	2.97	1.357	3.18	1.402	3.25	1.358	2.66	1.503	1.28	0.625	1.23	0.46	1.6	0.862	1.83	1.193	1.26	0.619	1.26	0.619	2.03
90	1	47	<iframe width="420" height="315" src="https://www.youtube.com/embed/u5_OOWO2aqE" frameborder="0" allowfullscreen></iframe>	People rob an Apple computer store		Fairness	3.98	0.989	1.62	0.874	3.09	0.996	1.23	0.758	3.3	1.196	1.11	0.375	6.06	1.552	2.42	1.225	2.6	1.362	1.47	0.687	3.26	1.496	1.74	1.031	1.91	1.08	2.96	1.459	2.81	1.362	1.45	0.717	1.38	0.534	1.51	0.688	1.62	0.795	1.43	0.651	1.51	0.621	2.11
1	1	34	<iframe width="420" height="315" src="https://www.youtube.com/embed/Co4NeSw9aMY" frameborder="0" allowfullscreen></iframe>	Teacher hits a student with a ruler		Harm	3.85	1.209	2.15	0.821	3.09	1.138	1.88	1.297	3.35	1.515	2.38	2.216	6.24	1.182	3.28	1.173	2.82	1.466	1.79	0.914	2.94	1.669	2.15	1.209	2.38	1.231	2.68	1.512	2.65	1.3	1.56	0.66	1.5	0.564	1.59	0.701	1.88	0.946	1.62	0.853	1.65	0.95	1.88
2	0	55	<iframe width="420" height="315" src="https://www.youtube.com/embed/6nrtv7SHGwg" frameborder="0" allowfullscreen></iframe>	Gordon Ramsey yells at an employee		Harm	3.84	0.958	1.6	0.807	3.22	0.956	1.29	0.809	2.95	1.113	1.16	0.536	6.02	1.545	2.26	1.01	2.4	1.256	1.27	0.706	3.24	1.347	1.76	1.088	1.93	1.2	2.91	1.391	2.62	1.312	1.25	0.726	1.2	0.487	1.64	0.93	1.47	0.879	1.2	0.487	1.47	0.813	2.25
3	1	38	<iframe width="420" height="315" src="https://www.youtube.com/embed/qM58nO9oezg" frameborder="0" allowfullscreen></iframe>	Guys wont date a girl because she’s overweight		Harm	2.68	1.068	2.68	1.042	2.37	1.076	2.13	1.474	1.81	1.101	3.39	2.51	6.79	0.704	2.78	1.263	2.92	1.217	1.92	0.969	2.32	1.093	2.03	1.052	2.39	1.128	2.18	1.159	2.21	1.044	1.45	0.686	1.34	0.534	1.47	0.687	1.5	0.604	1.58	0.889	1.66	0.938	1.82
4	1	32	<iframe width="420" height="315" src="https://www.youtube.com/embed/QGDFjtIwacY" frameborder="0" allowfullscreen></iframe>	People make fun of an overweight woman		Harm	2.81	0.821	2.34	0.937	2.19	0.896	2.06	1.268	1.41	0.665	3.41	2.576	6.97	0.177	2.41	1.326	2.94	1.076	2.19	1.23	2.06	0.801	1.31	0.471	1.5	0.622	1.91	0.818	2.22	1.099	1.44	0.669	1.34	0.545	1.56	0.759	1.5	0.622	1.41	0.56	1.88	1.04	1.94
5	0	36	<iframe width="560" height="315" src="https://www.youtube.com/embed/gKCHG8JW3Ao" frameborder="0" allowfullscreen></iframe>	Someone kills ants for fun		Harm	4.03	0.81	2.31	0.822	2.75	1.079	1.39	0.838	3.42	1.273	1.06	0.232	6.42	1.131	2.22	1.445	2.97	1.253	1.47	0.609	3.08	1.228	1.56	0.735	1.97	1.158	2.5	1.298	2.19	1.091	1.31	0.467	1.31	0.467	1.39	0.549	1.47	0.654	1.58	0.906	1.56	0.843	1.69
6	1	30	<iframe width="420" height="315" src="https://www.youtube.com/embed/l23UWwlBlmw" frameborder="0" allowfullscreen></iframe>	Kids bully another kid for being overweight		Harm	4.53	0.86	2.73	1.202	3.87	1.137	1.03	0.183	3.87	1.408	3.63	2.619	6.53	0.819	2	1.054	2.73	1.53	1.4	0.563	3.77	1.675	2.2	1.243	2.8	1.54	3.97	1.45	2.5	1.456	1.4	0.563	1.53	0.73	1.83	0.986	2.33	1.213	1.4	0.563	1.57	0.898	2.13
7	1	36	<iframe width="420" height="315" src="https://www.youtube.com/embed/XHiyeZLqg_8" frameborder="0" allowfullscreen></iframe>	Someone throws a shoe at a dog		Harm	2.14	1.073	2.64	1.437	1.81	0.856	1.19	0.624	1.23	0.547	2.81	2.436	6.78	0.422	2.5	0.802	2.22	0.989	1.42	0.649	2.11	1.237	1.47	0.81	1.61	0.728	1.64	0.798	1.44	0.695	1.42	0.77	1.42	0.77	1.61	0.728	1.42	0.604	1.47	0.81	1.81	1.142	1.64
13	1	39	<iframe width="560" height="315" src="https://www.youtube.com/embed/yQVR6RsZ0sA" frameborder="0" allowfullscreen></iframe>	Women gossip at work		Harm	4.33	0.838	3.31	1.151	2.77	1.18	1.31	0.521	3.03	1.564	1.08	0.27	6.67	0.577	1.86	1.246	3.15	1.065	1.51	0.556	3.26	1.093	1.69	0.863	2.08	1.085	2.77	1.245	2.08	1.133	1.44	0.502	1.49	0.556	1.82	1.121	2	1.17	1.59	0.785	1.9	1.021	1.97
37	1	37	<iframe width="560" height="315" src="https://www.youtube.com/embed/4IqYIm4kePY" frameborder="0" allowfullscreen></iframe>	Two girls fight each other		Harm	2.54	1.192	2.54	1.346	2.41	0.956	1.51	1.193	1.89	1.242	1.03	0.164	4.97	1.993	2.95	1.272	2.43	1.237	1.22	0.75	1.68	1.107	1.38	0.893	1.65	0.978	1.54	1.12	1.68	1.226	1.03	0.164	1.03	0.164	1.08	0.277	1.08	0.363	1.08	0.277	1.3	0.777	1.27
38	1	33	<iframe width="560" height="315" src="https://www.youtube.com/embed/8T1yhQcaqgQ" frameborder="0" allowfullscreen></iframe>	Someone throws a shoe at George Bush		Harm	2.94	1.059	2.79	1.269	2.39	1.088	1.64	1.055	2.42	1.091	1	0	5.82	1.334	4.08	1.228	2.12	1.053	1.18	0.465	1.85	1.064	1.24	0.663	1.79	0.893	1.88	1.193	1.45	0.938	1.06	0.242	1.09	0.384	1.21	0.65	1.09	0.384	1.12	0.331	1.21	0.485	1.36
44	0	51	<iframe src="https://player.vimeo.com/video/142455661" width="500" height="281" frameborder="0" webkitallowfullscreen mozallowfullscreen allowfullscreen></iframe> <p><a href="https://vimeo.com/142455661">86_CA_P</a> from <a href="https://vimeo.com/user44865783">Caitlin McCurrie</a> on <a href="https://vimeo.com">Vimeo</a>.</p>	People eating dog meat		Harm	4.08	0.796	2.67	1.052	2.88	1.143	1.22	0.673	3.82	0.953	1.1	0.413	5.08	1.937			2.65	1.426	1.29	0.576	2.55	1.419	2.51	1.271	2.61	1.328	2.37	1.296	2	1.077	1.29	0.576	1.25	0.44	1.43	0.831	1.51	0.903	1.31	0.547	1.41	0.698	1.61
48	1	36	<iframe width="560" height="315" src="https://www.youtube.com/embed/JMs7dkdO4YY?start=142&end=230" frameborder="0" allowfullscreen></iframe>	Child is abandoned on the side of the road		Harm	2	1.219	1.25	0.5	2.14	0.961	2	1.146	1.19	0.525	1	0	6.19	1.283	3.24	1.437	2.25	0.967	1.47	0.696	1.53	1	1.36	0.833	1.39	0.838	1.64	1.15	2.11	1.116	1.08	0.28	1.03	0.167	1.06	0.333	1.06	0.232	1.08	0.368	1.69	0.889	1.14
49	1	29	<iframe width="420" height="315" src="https://www.youtube.com/embed/REKnCF_oVpE" frameborder="0" allowfullscreen></iframe>	A disfigured man was bullied on Instagram by the athlete Shaq		Harm	1.79	1.292	1.52	0.871	2.66	1.289	1.1	0.409	1.17	0.539	1.07	0.371	6.28	1.36	1.95	1.161	2.79	1.292	1.21	0.774	3.45	1.298	1.76	1.244	1.93	1.193	1.9	1.448	2.45	1.378	1.07	0.371	1.03	0.186	1.21	0.559	1.66	1.233	1.17	0.602	1.17	0.468	1.52
50	1	34	<iframe width="420" height="315" src="https://www.youtube.com/embed/gdiXFrWbgZ4" frameborder="0" allowfullscreen></iframe>	A hunter kills an endangered rhino.		Harm	4.09	0.712	1.88	0.913	2.97	0.87	2.47	1.331	3.71	1.115	1.21	0.641	6.21	1.409	2.95	1.356	2.74	1.082	1.71	1.06	2.24	1.437	1.41	0.925	1.53	0.929	2.26	1.163	2.88	1.25	1.35	0.849	1.18	0.626	1.32	0.806	1.44	1.05	1.5	0.896	1.38	1.015	1.62
51	1	36	<iframe width="640" height="360" src="https://www.youtube.com/embed/7wC8aFPUoe4" frameborder="0" allowfullscreen></iframe>	People are starving animals to death		Harm	2.08	0.996	2.92	1.273	2	0.956	1.31	0.71	1.58	0.874	1	0	5.47	1.781	2.8	1.152	2.36	0.931	1.22	0.591	1.53	0.845	1.03	0.167	1.19	0.467	1.67	0.956	1.53	0.878	1.06	0.232	1	0	1.17	0.447	1.08	0.368	1.08	0.5	1.53	0.91	1.39
53	1	33	<iframe width="560" height="315" src="https://www.youtube.com/embed/FsdxumIyU4Q" frameborder="0" allowfullscreen></iframe>	A man is disrespectful toward his adoptive parents		Harm	3.67	0.89	2.64	1.342	3.12	1.111	1.36	0.895	3.15	1.093	1.03	0.174	5.24	1.821	2.57	1.222	2.52	1.253	1.21	0.545	2.91	1.444	2.03	1.104	2.36	1.168	2.55	1.371	1.91	1.234	1.06	0.242	1.03	0.174	1.09	0.384	1.18	0.635	1.03	0.174	1.03	0.174	1.88
64	1	35	<iframe width="420" height="315" src="https://www.youtube.com/embed/2jPJzqx21Js" frameborder="0" allowfullscreen></iframe>	A mother yells at child		Harm	3.8	1.052	1.97	0.891	2.77	0.973	1.43	0.698	3.29	1.1	1.46	0.886	6.6	0.914	3.62	1.283	2.71	1.226	1.2	0.473	2.03	1.071	1.11	0.53	1.37	0.731	2.17	1.098	2.11	1.105	1.06	0.338	1.06	0.338	1.06	0.236	1.09	0.507	1.06	0.338	1.17	0.453	1.34
72	1	28	<iframe width="420" height="315" src="https://www.youtube.com/embed/luK3zblxQyo" frameborder="0" allowfullscreen></iframe>	Someone purposefully trips fleeing refugees		Harm	3.46	1.036	2.71	1.213	3.11	1.066	1.04	0.189	2.46	1.303	1.07	0.378	5.93	1.464	3.33	1.225	2.86	1.433	1.25	0.441	2.93	1.412	1.75	0.887	2.14	1.008	2.54	1.527	2	1.122	1.25	0.441	1.29	0.46	1.5	0.793	2.21	1.343	1.25	0.441	1.39	0.629	1.57
74	1	34	<iframe width="420" height="315" src="https://www.youtube.com/embed/NZJ6Z4AeDSs" frameborder="0" allowfullscreen></iframe>	A man punches a pregnant woman in the stomach		Harm	1.62	0.779	2.79	0.946	1.44	0.705	1.15	0.359	1.03	0.171	1.38	0.817	6.5	1.187	3	1.143	2.32	1.199	1.53	0.929	1.62	0.817	1.41	0.557	1.44	0.561	1.65	0.734	2.03	1	1.68	1.036	1.65	1.041	1.41	0.557	1.68	1.036	1.82	1.242	2.15	1.374	1.44
75	0	43	<iframe width="420" height="315" src="https://www.youtube.com/embed/DcQPa5_TCDg" frameborder="0" allowfullscreen></iframe>	An American man calls the USA a "stupid country"		Harm	3.6	1.05	2.67	1.04	2.93	1.055	1.05	0.213	3.12	1.199	1.12	0.391	5.33	1.756	1.79	0.909	2.79	1.355	1.28	0.504	2.95	1.272	2.56	1.221	2.91	1.269	2.3	1.166	1.93	1.1	1.26	0.492	1.26	0.492	1.4	0.623	1.65	0.87	1.28	0.504	1.37	0.691	1.7
77	1	48	<iframe width="560" height="315" src="https://www.youtube.com/embed/JO1zEcnJWLg" frameborder="0" allowfullscreen></iframe>	A teenager disrespects her mother		Harm	4.25	0.668	2.48	0.989	3.33	0.907	1.77	1.259	3.21	1.11	1.06	0.32	6.71	0.713	2.74	1.036	2.5	0.968	1.33	0.663	3.06	1.39	1.54	0.944	1.83	1.078	2.75	1.329	2.29	1.129	1.25	0.758	1.17	0.429	1.35	0.729	1.35	0.812	1.19	0.491	1.4	0.707	1.88
82	1	45	<iframe width="560" height="315" src="https://www.youtube.com/embed/FzaV0Cnui2s" frameborder="0" allowfullscreen></iframe>	Police in riot gear forcefully deal with protesters		Harm	3.93	0.915	2.02	1.033	3.42	1.055	1.04	0.208	3.2	1.236	1.09	0.358	6.69	1.019	1.93	1.246	2.64	1.351	1.16	0.367	2.71	1.325	1.47	0.842	1.87	1.057	2.24	1.19	2.24	1.246	1.2	0.661	1.11	0.318	1.64	0.957	1.62	0.806	1.11	0.318	1.18	0.49	2.36
83	1	50	<iframe width="560" height="315" src="https://www.youtube.com/embed/FKtDgk2rqR8" frameborder="0" allowfullscreen></iframe>	A man jumps a desk and punches a security guard		Harm	3.04	1.212	1.86	0.948	2.58	1.18	1.5	0.839	2.54	1.358	1.06	0.314	6.18	1.32	2.78	1.137	2.22	1.075	1.46	0.676	2.96	1.564	1.92	1.175	2.14	1.414	2.3	1.233	2.28	1.213	1.36	0.722	1.26	0.565	1.38	0.602	1.4	0.728	1.32	0.653	1.58	0.859	1.86
84	1	58	<iframe width="560" height="315" src="https://www.youtube.com/embed/2YdziLAaX4g" frameborder="0" allowfullscreen></iframe>	A police officer assaults a woman		Harm	3.31	1.111	3.22	0.937	2.66	1.117	1.36	0.765	2.47	1.314	1.02	0.131	5.57	1.728	2.74	0.955	2.5	1.188	1.4	0.674	2.79	1.348	1.91	1.048	2.28	1.152	2.53	1.217	1.93	1.041	1.33	0.574	1.31	0.503	1.43	0.652	1.45	0.705	1.33	0.574	1.41	0.702	1.88
86	1	55	<iframe width="560" height="315" src="https://www.youtube.com/embed/ulL1-IOHLlc" frameborder="0" allowfullscreen></iframe>	A man yells insults at his grandma		Harm	3.58	1.15	2.89	0.936	2.67	0.924	1.04	0.27	3.35	1.25	1.71	0.936	6.78	0.567	3.25	1.265	2.73	1.209	1.38	0.757	2.33	1.123	1.36	0.704	1.67	0.818	2.44	1.214	2.13	1.055	1.31	0.505	1.31	0.605	1.42	0.658	1.62	0.892	1.53	0.813	1.6	0.955	1.96
87	1	61	<iframe width="420" height="315" src="https://www.youtube.com/embed/xlb4FcDIdAQ" frameborder="0" allowfullscreen></iframe>	A bigger boy bullies a smaller boy		Harm	2.9	0.978	2.82	0.922	2.38	1.035	2.59	1.43	1.61	0.802	1.25	0.567	6.7	0.76	2.29	1.156	2.52	1.074	1.92	1.005	2.02	0.806	1.26	0.48	1.36	0.578	2.18	1.088	2.57	1.176	1.41	0.668	1.31	0.593	1.33	0.539	1.33	0.569	1.38	0.734	1.67	1.028	1.85
88	1	49	<iframe width="420" height="315" src="https://www.youtube.com/embed/7W1COu72HpQ" frameborder="0" allowfullscreen></iframe>	A man shoots at people		Harm	3.18	1.149	3.14	1.099	2.73	1.238	1.06	0.317	1.92	1.441	1.22	0.715	6.04	1.353	3.75	1.246	2.8	1.323	1.35	0.663	2.31	1.262	1.86	1.118	1.96	1.098	2.33	1.231	1.71	0.913	1.31	0.619	1.35	0.751	1.41	0.574	1.39	0.671	1.35	0.723	1.57	0.842	1.71
89	1	52	<iframe width="420" height="315" src="https://www.youtube.com/embed/y_ReySrqIkM" frameborder="0" allowfullscreen></iframe>	Protesters are beaten by police		Harm	3.77	1.096	2.29	1.16	2.69	1.039	1.37	0.793	2.96	1.357	1	0	6.4	0.913	2.44	1.201	2.54	1.212	1.38	0.661	3.25	1.297	2.02	1.26	2.23	1.246	2.54	1.32	2.5	1.435	1.23	0.546	1.23	0.546	1.42	0.915	1.33	0.734	1.25	0.59	1.38	0.69	1.98
92	0	Excluded for technical problems		A man paid to take a law examination by another person
93	0			A man denounces his US nationality
[truncated: 15 more columns]

## Sheet: American Sample Only
																	*Weirdness ratings were not collected in all batches, as such, some excluded videos do not have weirdness ratings.
			Wrongness		Frequency		Arousal		Funny		Punishment		Seen Before		Clarity		Weirdness *		Interested, concentrated, alert		joyful, happy, amused		Disgusted		Fearful, scared, afraid		Anxious, tense, nervous		Disdainful, scornful, contemptuous		Surprised, amazed, astonished		Warmhearted, gleeful, elated.		Loving, affectionate, friendly		Guilty, remorseful		Moved		Satisfied, pleased		Calm, serene, relaxed.		Ashamed, embarrassed.		Grossed out		Angry, irritated, mad
Video_Number	Inclusion (1) /Exclusion (0) Filter	Number of Ratings	Average	SD	Average	SD	Average	SD	Average	SD	Average	SD	Average	SD	Average	SD	Average	SD	Average	SD	Average	SD	Average	SD	Average	SD	Average	SD	Average	SD	Average	SD	Average	SD	Average	SD	Average	SD	Average	SD	Average	SD	Average	SD	Average	SD	Average	SD	Average
1	1	55	3.87	1.359	2.04	0.767	3.13	1.18	1.78	1.166	3.39	1.588	2.96	2.495	6.3	1.396	3.21	1.424	3	1.508	1.87	0.92	3.17	1.669	2.09	1.041	2.3	1.146	2.7	1.428	2.7	1.329	1.65	0.487	1.7	0.559	1.7	0.559	2.09	0.9	1.87	0.92	1.96	1.022	2.09	1.041	2.13	1.217	2.96
2	0	36	2.36	1.036	2.84	1.179	2.04	1.06	2.12	1.509	1.72	1.208	4.52	2.383	6.84	0.8	1.9	1.101	3.12	1.092	2.08	0.954	2.28	1.1	1.88	1.054	2.32	1.145	2.24	1.128	2.36	1.075	1.68	0.748	1.52	0.586	1.64	0.757	1.72	0.614	1.72	0.891	1.84	0.943	1.96	1.098	1.96	1.136	2.28
3	1	45	2.88	0.85	2.12	0.797	1.92	0.776	2.13	1.329	1.33	0.637	4.08	2.62	6.96	0.204	3.2	1.317	3.17	0.917	2.5	1.251	2	0.834	1.42	0.504	1.62	0.647	1.83	0.761	2.21	1.103	1.58	0.717	1.46	0.588	1.58	0.654	1.46	0.588	1.54	0.588	2.13	1.076	1.96	1.083	1.79	0.932	2.08
4	1	50	4.5	0.933	2.54	1.215	3.71	1.197	1.04	0.204	3.79	1.503	4.17	2.648	6.5	0.885	2.27	1.555	2.75	1.595	1.5	0.59	3.5	1.769	2.29	1.233	2.92	1.501	3.87	1.569	2.58	1.501	1.5	0.59	1.67	0.761	1.92	1.018	2.37	1.209	1.5	0.59	1.71	0.955	2.17	1.341	2.29	1.334	3.46
5	0	50	1.96	0.889	2.6	1.472	1.64	0.757	1.28	0.737	1.16	0.473	3.6	2.55	6.8	0.408	2.33	1.67	2.52	0.963	1.6	0.707	2.2	1.258	1.68	0.9	1.8	0.764	1.8	0.866	1.64	0.757	1.6	0.866	1.6	0.866	1.56	0.651	1.6	0.645	1.68	0.9	2	1.19	1.76	0.779	2.16	1.106	2
6	1	56	3.94	0.725	3.11	1.132	2.94	0.998	1	0	2.611	1.0922	3.5	2.572	6.94	0.236	2.11	0.928	3	1.372	1.5	0.514	2.72	1.487	1.61	0.778	2.22	1.353	2.5	1.295	1.72	0.752	1.5	0.514	1.5	0.514	2	1.188	2.33	1.328	1.5	0.514	1.78	0.808	2.06	1.162	1.72	0.826	2.56
7	1	60	4.14	0.889	2.64	1.093	3.41	1.098	1.09	0.294	3.27	1.316	3.55	2.521	6.32	1.359	2.27	0.905	2.77	1.27	1.55	0.596	3.45	1.535	2.18	1.006	2.82	1.181	3.23	1.412	2.64	1.293	1.59	0.734	1.68	0.78	1.73	0.827	1.95	1.133	1.55	0.596	1.64	0.902	2.05	1.046	2.14	1.125	3.45
8	1	58	3.62	0.865	2.57	1.165	2.67	1.065	1.05	0.218	2.81	1.209	1	0	6.81	0.512	2.6	1.174	3.48	1.167	1.52	0.602	3.24	1.3	2.14	0.964	2.52	1.078	2.67	1.278	2.24	1.179	1.48	0.512	1.48	0.512	1.62	0.669	1.95	0.973	1.48	0.512	1.67	0.796	2.19	1.078	2.19	1.167	2.86
9	1	39	4.36	0.953	2.09	0.868	3.18	1.14	1.14	0.64	3.36	1.497	1.09	0.426	6.77	0.429	3.83	1.115	3.23	1.602	1.55	0.51	3.55	1.565	2.32	1.287	2.55	1.335	3.14	1.552	2.77	1.343	1.73	0.935	1.73	0.935	1.73	0.767	2.55	1.335	1.55	0.51	1.59	0.503	1.86	1.082	2.86	1.356	3.45
10	1	54	4.26	0.859	3.3	1.235	2.52	1.252	1.26	0.447	2.59	1.526	1.07	0.267	6.63	0.629	1.75	0.856	3.41	1.083	1.7	0.542	3.3	1.103	1.78	0.801	2.19	1.039	2.78	1.34	2.26	1.196	1.59	0.501	1.67	0.555	2.04	1.16	2.19	1.272	1.74	0.813	2	1	2.07	0.958	2.26	1.023	2.63
11	1	51	3.2	1.056	2.35	0.813	2.6	1.188	1.4	0.754	2.4	1.188	1.65	0.933	6.65	0.933	1.75	0.886	3.05	1.317	1.9	1.165	1.9	0.852	1.45	0.51	2.2	1.196	2.05	0.999	1.95	0.887	1.55	0.759	1.4	0.503	1.6	0.754	2.1	1.165	1.75	1.209	1.65	1.089	2.1	1.21	1.55	0.686	2.15
12	0	50	1.31	0.63	1.77	0.725	2.08	1.115	1.15	0.376	1	0	1.23	0.599	6.69	0.63			3.08	1.256	1.38	0.87	1.92	1.553	1.31	0.48	1.46	0.66	1.38	1.121	2.62	1.193	1.31	0.63	1.38	0.65	1.08	0.277	1.38	0.506	1.23	0.832	1.77	1.166	1.08	0.277	2	1.528	1.23
13	1	44	2.54	1.127	3.31	1.182	2	1.155	1.31	0.48	1.77	1.013	1	0	6.85	0.376	1.86	1.246	2.08	1.038	1	0	1.85	1.214	1	0	1.31	0.63	1.69	0.751	1.15	0.376	1	0	1	0	1	0	1	0	1	0	1.38	0.961	1.54	0.967	1.23	0.439	2
14	1	51	3.28	1.597	1.72	0.882	2.42	1.296	1	0	2.5	1.404	1.03	0.167	6.22	1.758	2.64	1.692	3.11	1.133	1.61	0.629	2.64	1.193	1.75	0.887	1.82	0.548	2.68	1.188	2.46	1.232	1.54	0.508	1.64	0.826	1.61	0.685	1.79	0.686	1.54	0.508	2.04	1.201	2.11	1.166	1.93	0.94	2.68
15	1	54	3	1.366	2.69	1.302	2.19	1.424	1.19	0.544	2.63	1.586	1	0	6.13	1.088	1.5	0.527	3	1.265	1.62	0.5	2.63	1.204	1.81	0.75	2.19	1.167	2.13	0.957	2.25	0.931	1.62	0.5	1.62	0.5	1.87	0.806	1.62	0.5	1.81	0.834	2.06	0.998	2.13	0.719	2.13	1.088	2.75
16	1	60	3.71	1.069	2.36	0.929	3.14	0.949	1.07	0.267	2.79	1.424	1	0	6.79	0.426	2.49	1.362	3.07	1.207	1.14	0.535	2.57	1.089	1.07	0.267	1.5	0.76	2.29	1.069	2.07	1.207	1	0	1	0	1.29	0.611	1.57	0.852	1	0	1.21	0.579	1.86	1.099	1.36	1.082	2.29
17	1	55	4.69	0.48	1.92	0.954	3.92	0.954	1	0	4.69	0.48	1	0	7	0	3.42	1.418	3.23	1.235	1.08	0.277	4	1.155	1.31	0.63	1.77	1.092	2.77	1.301	2.92	1.188	1	0	1	0	1.31	1.109	1.46	0.776	1	0	1.08	0.277	2.38	1.502	1.62	1.193	3.69
18	1	63	4.19	1.109	1.75	1	3.31	1.014	1	0	3.75	1.528	1	0	6.38	1.746	3.17	1.506	2.75	1.342	1.06	0.25	3.19	1.109	1.56	0.727	1.75	0.775	2.94	1.237	1.62	0.806	1	0	1	0	1.13	0.342	1.31	0.793	1	0	1.13	0.342	1.5	0.73	1.19	0.403	2.81
19	1	48	4.55	0.688	2.18	0.982	3.73	0.786	1.09	0.302	3.55	1.214	1	0	6.55	1.214	3.4	1.3	2.91	1.044	1.09	0.302	3.82	1.168	1.09	0.302	1.55	0.934	3	0.894	2	0.894	1	0	1.09	0.302	1	0	1.55	1.214	1	0	1	0	1.45	0.82	1.73	0.905	3.18
20	1	43	3.65	0.996	2	0.866	2.76	1.033	1.71	0.92	3.12	1.616	1	0	6.76	0.437	2.98	1.39	2.24	1.251	1.35	0.606	2.53	1.179	1.12	0.332	1.24	0.437	2.41	0.939	1.41	1.064	1	0	1	0	1	0	1	0	1	0	1.12	0.332	1.29	0.588	1.29	0.686	2.41
21	1	60	3	1.309	1.6	0.91	2.33	0.976	2	1.309	2.4	1.056	1.07	0.258	6.53	1.125	3.3	1.428	2.47	1.125	1.4	1.056	1.93	1.163	1.07	0.258	1.13	0.352	1.87	0.99	1.8	0.862	1.4	1.056	1.07	0.258	1.07	0.258	1.07	0.258	1.47	1.06	2	1.414	1.47	0.743	1.33	0.816	1.93
22	1	49	2.73	1.104	2.09	0.701	1.91	1.044	1.64	0.924	1.73	1.191	1	0	5.91	1.514	2.28	1.167	2.64	0.674	1.36	0.505	1.45	0.934	1.27	0.647	1.45	0.934	1.64	1.286	1.45	1.036	1.09	0.302	1.09	0.302	1.27	0.905	1.36	0.809	1.18	0.603	1.27	0.467	1.27	0.647	1.45	1.036	1.91
23	0	34	2.79	1.424	1.79	0.699	2.43	1.453	1.93	1.542	1	0	1	0	6.86	0.363			2.07	1.385	1.64	0.929	2.36	1.692	1.07	0.267	1.07	0.267	1.36	0.633	1.93	1.269	1.57	1.089	1.5	0.76	1.07	0.267	1.14	0.363	1.21	0.426	1.57	1.158	1.43	1.158	2.21	1.578	1.57
24	0	38	2.47	1.356	1.67	0.816	2.73	0.884	1.93	1.486	1.2	0.775	1	0	6.67	1.047			2.13	1.06	1.4	0.737	3	1.363	1	0	1.13	0.352	1.67	0.816	2.33	1.447	1.33	0.724	1.27	0.594	1.13	0.352	1.07	0.258	1.27	0.704	1.73	1.28	1.73	1.163	2.93	1.387	1.47
25	0	32	4.6	0.966	1.1	0.316	4.4	0.699	1.8	1.476	3.7	1.767	1	0	6.8	0.422			1.6	1.265	1.2	0.632	4.6	0.966	1.7	1.337	1.8	1.033	3.6	1.897	3.4	1.578	1	0	1	0	1.2	0.632	1	0	1	0	1.2	0.632	2.3	1.767	4.6	0.966	3.9
26	0	30	3.25	1.485	1.67	0.651	2.92	1.165	2.17	1.801	2.25	1.712	1	0	5.67	2.103			2.92	1.505	1.58	1.24	2.42	1.564	1.67	1.371	1.67	1.231	2.33	1.67	2.08	1.782	1.08	0.289	1.08	0.289	1.08	0.289	1.08	0.289	1.08	0.289	1.5	1	1.5	1	1.08	0.289	1.5
27	1	36	2.77	1.092	2.46	1.05	2.08	1.115	1.31	0.63	2.15	1.345	1	0	5.69	1.75	2.37	1.22	2.31	1.316	1	0	1.85	1.345	1.08	0.277	1.77	0.927	1.92	1.441	1.38	0.87	1	0	1	0	1	0	1	0	1.08	0.277	1.31	0.63	1.31	0.48	1	0	1.77
28	0	28	2.25	1.055	2.92	1.24	2.33	0.985	1.25	0.452	1.92	0.996	1	0	6.25	1.215			2.42	1.443	1	0	1.5	0.905	1.25	0.622	1.67	1.155	1.17	0.389	1.25	0.452	1	0	1.08	0.289	1	0	1.08	0.289	1	0	1.17	0.389	1.17	0.389	1.25	0.622	1.58
29	1	33	2.79	1.141	1.87	1.154	1.79	0.977	1.83	1.204	2.17	1.204	1.46	0.884	6.17	1.551	3.15	1.725	2.79	1.179	1.71	0.751	2.33	1.341	1.58	0.584	1.79	0.932	2.13	0.947	2.04	1.083	1.54	0.509	1.54	0.509	1.54	0.509	1.58	0.584	1.58	0.584	1.79	0.932	1.75	0.847	2.08	1.442	2.04
30	1	33	2.75	0.775	1.94	0.998	2.25	0.856	2.81	1.515	2.13	1.204	1	0	6.47	1.125	3.5	1.471	2.69	1.195	2.19	1.223	1.31	0.602	1.19	0.75	1.13	0.5	1.56	0.727	2.38	1.025	1.56	0.892	1.62	0.806	1.13	0.5	1.13	0.5	1.31	0.873	1.63	0.957	1.31	0.704	1.13	0.342	1.31
31	1	30	2.83	1.528	3.17	1.337	3.17	1.528	1	0	1.83	1.267	1	0	6.75	0.452	3.13	1.36	2.33	1.303	1	0	3.08	1.564	1.67	1.155	2.5	1.446	2.08	1.311	1.5	1.168	1	0	1	0	1.17	0.389	2	1.348	1	0	1.17	0.389	1.67	1.371	2.83	1.642	1.92
32	0	39	1.88	1.258	1.25	0.447	1.88	0.719	1.62	0.885	1.25	0.577	1	0	6.5	0.73			2.06	0.772	1.19	0.403	1.62	1.088	1.13	0.342	1.13	0.342	1.56	1.094	1.88	1.088	1.06	0.25	1	0	1.13	0.5	1.13	0.342	1.06	0.25	1.81	0.911	1.13	0.342	1.38	1.025	1.44
33	0	31	1.6	1.35	1.3	0.483	3	1.054	1	0	1.2	0.632	1	0	6.6	0.699			2.8	1.549	1	0	3.8	1.135	1.6	1.265	1.8	1.317	1.8	1.476	2.3	1.567	1	0	1	0	1.1	0.316	1.7	1.252	1.1	0.316	1.1	0.316	1.5	1.269	3.9	1.287	1.2
34	1	30	4.4	0.516	1.9	0.568	3.2	1.033	2.1	1.595	4.3	0.675	1.2	0.632	6.1	1.287	4.11	1.133	3.1	0.994	1.9	1.449	2.7	1.703	1.6	0.966	1.8	1.135	2.6	1.174	3	1.333	1.6	1.265	1.5	1.08	1.4	0.966	1.6	1.35	1.5	1.08	1.6	1.35	1.7	1.252	1.7	1.337	2.3
35	0	32	1.71	0.726	2.71	1.267	1.79	0.975	1.36	0.929	1.29	0.469	1	0	5.93	1.639			2.43	0.852	1.21	0.579	1.5	0.76	1	0	1.21	0.579	1.79	0.975	1.21	0.426	1.07	0.267	1	0	1.07	0.267	1.07	0.267	1.21	0.802	1.71	1.139	1.29	0.611	1.21	0.426	1.43
36	1	61	3	1.363	2.13	0.99	3	1.069	2.07	1.438	2.67	1.496	1	0	7	0	3.13	1.455	2.33	1.047	1.53	0.915	2.93	1.71	1.6	1.056	1.47	0.834	2.53	1.407	1.93	0.799	1.2	0.775	1.13	0.516	1.27	0.594	1.4	0.737	1.13	0.516	1.27	0.594	1.8	1.265	1.53	0.915	2.47
37	1	45	4	0.816	3	1.054	3.4	1.265	1.4	0.843	3.4	1.35	1.1	0.316	5.8	1.135	2.95	1.272	3.3	1.059	1.3	0.675	3.3	1.567	2.1	1.287	2.4	1.174	2.8	1.398	1.7	1.059	1.1	0.316	1.1	0.316	1.2	0.632	1.2	0.632	1.1	0.316	1.1	0.316	2.2	1.549	1.9	1.37	2.8
38	1	30	3.1	1.101	1.9	0.994	3.1	1.37	2.9	2.132	2.7	1.059	2.1	0.994	6.8	0.422	4.08	1.228	3.1	1.197	2.2	1.549	2.1	1.287	1.6	0.966	1.8	1.229	1.7	1.059	3	1.247	1.7	1.337	1.5	1.08	1.4	0.966	1.6	1.35	2	1.491	1.4	0.966	1.5	1.269	1.3	0.949	2
39	0	33	1.57	0.787	1.71	1.113	2	1.155	2.43	1.272	1	0	1	0	6.57	0.787			2.57	0.976	2.71	1.113	1.43	0.787	1.14	0.378	1.57	1.134	1.14	0.378	1.71	0.951	1.86	0.9	1.29	0.488	1.29	0.488	1.14	0.378	1.43	0.787	2.29	0.951	1	0	1.14	0.378	1.71
40	0	35	2	1.354	2.31	0.751	2.69	1.548	1	0	1.62	1.193	1	0	6.15	0.689			3	1	1.23	0.599	1.77	1.301	1.31	0.63	2	1	1.62	1.193	1.62	0.65	1.15	0.376	1.15	0.376	1.08	0.277	1.38	0.961	1.23	0.439	1.46	0.776	1.23	0.599	1.15	0.376	1.92
41	1	30	2.5	1.019	2.57	1.342	1.86	0.663	1.29	0.611	1.57	0.938	1	0	5.79	1.311			2.21	1.051	1.29	0.469	1.43	0.756	1.29	0.611	1.43	0.938	1.57	0.938	1.5	0.941	1.14	0.363	1.14	0.363	1.36	0.745	1.36	0.842	1.21	0.579	1.71	0.825	1.21	0.426	1.29	0.825	1.43
42	1	43	4.18	0.982	2.45	1.508	3.27	1.489	1	0	2.73	2.005	1.09	0.302	6.91	0.302	3.47	1.365	3.18	1.328	1	0	3.45	1.508	2.27	1.794	2.55	1.753	2.91	1.446	2	1.549	1	0	1	0	1.09	0.302	1	0	1	0	1.09	0.302	2.36	1.748	2	1.612	3.18
43	1	35	3.27	1.009	2.36	1.027	2.64	1.206	2.09	0.831	2.09	1.375	1.18	0.603	6.82	0.405	3.11	1.32	3.45	0.934	1.36	0.505	2.36	1.027	1.27	0.647	1.36	0.674	1.91	0.701	2	1.095	1.18	0.405	1.18	0.405	1.27	0.647	1.09	0.302	1.09	0.302	1.73	1.009	1.55	0.688	1.18	0.405	2.64
44	0	34	2.91	1.64	1.64	0.674	3.55	1.508	1	0	1.18	0.603	1	0	6.18	1.94			2.64	1.362	1	0	3.36	1.567	1.45	0.82	2	1.342	2.36	1.69	2.09	1.514	1	0	1	0	1.09	0.302	1.36	0.924	1	0	1	0	1.73	1.421	3.64	1.629	2.82
45	1	35	3.8	1.229	1.7	0.949	2.6	0.966	1.3	0.675	3.1	0.994	1.2	0.632	6.5	1.269	3.27	1.452	2.9	1.101	1.2	0.632	1.7	1.059	1	0	1.3	0.483	2.2	1.135	2.3	0.949	1.2	0.632	1.2	0.632	1	0	1	0	1.2	0.632	1.4	0.699	1.2	0.632	1	0	1.9
46	0	34	2.25	1.282	1.25	0.463	1.5	0.756	2.63	1.188	1.38	0.744	1.5	0.756	6	1.773			2.63	1.408	1.63	0.744	1.87	1.126	1	0	1.25	0.707	1.38	0.744	1.13	0.354	1	0	1	0	1	0	1	0	1.13	0.354	1.5	0.756	1.25	0.707	1.63	1.061	1.38
47	0	34	1.63	0.916	1.38	0.744	1.88	0.835	1.38	0.518	1	0	1.63	0.916	6.75	0.707			3.62	0.916	1.5	0.756	2	1.069	1.13	0.354	1.25	0.463	1.25	0.463	3.13	1.356	1.25	0.463	1.25	0.463	1.13	0.354	1.13	0.354	1.13	0.354	1.75	1.165	1.25	0.463	2	1.414	1.13
48	1	37	4.5	0.964	2	1.195	3.68	1.129	1.5	1.225	3.55	1.625	1.14	0.351	6.91	0.294	3.14	1.464	2.95	1.253	1.55	0.912	3.77	1.27	2.41	1.221	2.55	1.299	3.09	1.54	2.64	1.255	1.36	0.492	1.45	0.739	1.73	0.827	2.14	1.283	1.5	0.913	1.68	1.086	1.77	0.752	2	1.069	3.27
49	1	33	3.74	0.944	3	1.109	2.96	1.018	1.04	0.192	2.63	1.418	1.07	0.267	6.7	0.465	1.91	1.3	2.81	1.145	1.48	0.58	2.96	1.315	1.63	0.742	2.07	1.269	2.78	1.368	2.41	1.152	1.44	0.506	1.59	0.636	1.93	0.997	2.26	1.289	1.44	0.506	1.56	0.577	2.19	1.21	1.85	1.064	3.19
50	1	23	3.45	1.262	2.32	0.894	2.77	1.445	1.27	1.077	3	1.512	1.05	0.213	6.14	1.356	2.8	1.317	3.36	1.136	1.45	0.51	3.55	1.405	2.14	0.889	2.5	1.012	3.32	1.46	2.23	0.922	1.45	0.51	1.45	0.51	1.86	0.834	1.86	0.774	1.55	0.739	1.73	0.985	2.41	1.054	2.23	1.232	3.27
51	1	53	4.24	0.768	2.29	0.956	3.43	0.978	1.1	0.436	3.48	1.436	1	0	6.19	1.167	2.63	0.916	2.95	1.284	1.43	0.507	3.43	1.502	2.67	1.197	3.05	1.117	3.05	0.973	2.24	1.091	1.48	0.512	1.52	0.602	1.95	1.024	2.14	1.276	1.52	0.68	1.52	0.68	2.33	1.238	3.1	1.3	3.43
52	1	42	4.55	0.617	2.12	0.74	3.33	1.021	1.09	0.522	3.79	1.269	1	0	6.06	1.413	2.78	1.114	3.45	1.121	1.7	0.637	3.97	1.334	2.21	1.083	2.7	1.262	3.67	1.216	2.7	1.212	1.73	0.719	1.76	0.867	1.94	0.933	2.48	1.253	1.79	0.781	1.85	0.87	2.52	1.302	2.21	1.111	3.45
53	1	36	3.52	1.167	2.81	1.209	3.1	1.221	1.05	0.218	2.48	1.436	1.1	0.436	6	1.549	2.43	1.618	3.1	1.411	1.33	0.483	3.19	1.436	1.86	0.91	2.19	1.078	2.81	1.632	2.1	1.221	1.33	0.483	1.38	0.498	1.62	0.865	2.43	1.434	1.33	0.483	1.52	0.68	1.67	0.966	1.57	0.87	2.86
54	1	36	3.22	0.951	1.61	0.839	2.13	0.92	1.26	0.752	1.91	0.996	1.43	0.788	6.83	0.491	3.36	1.362	3.26	1.137	1.78	0.85	3	1.087	1.74	0.752	1.96	0.706	2.57	1.037	2.91	1.24	1.78	0.85	1.74	0.752	1.78	0.902	1.83	0.778	1.7	0.765	2.35	1.301	2.35	1.191	1.96	0.825	2.96
55	0	29	1.36	0.638	2.76	1.052	1.32	0.69	1.08	0.277	1	0	1.52	0.918	6.92	0.277	1.23	0.599	2.52	1.229	1.72	1.021	1.8	0.866	1.56	0.583	1.6	0.577	1.8	0.764	2.2	1.041	1.92	1.115	1.88	1.13	1.56	0.583	1.92	1.115	2.08	1.352	2.56	1.387	1.6	0.577	1.56	0.583	1.76
62	0	34	1.48	0.75	1.67	0.966	2	1.049	1.76	1.091	1	0	1.19	0.512	6.95	0.218	3.71	1.384	3.48	1.289	2.24	0.944	2.81	1.365	1.81	0.602	2.19	1.078	2.1	0.889	2.81	1.25	1.9	0.768	1.76	0.539	1.81	0.68	1.95	0.805	1.95	0.805	2.33	1.017	2.05	1.024	3	1.414	1.95
63	1	36	4.31	0.479	2.56	0.892	2.88	1.025	1.75	1.238	3.12	1.025	1.19	0.544	6.88	0.342	2.63	1.31	2.63	1.204	1.69	0.873	2.88	1.544	1.94	1.124	2.31	1.352	2.75	1.528	2.44	1.263	1.75	1.183	1.5	0.632	1.69	0.946	1.94	1.181	1.56	0.727	1.88	0.885	1.81	1.167	2.06	1.181	2.25
64	1	34	3	1.155	3.13	1.258	1.88	0.957	1.5	0.632	1.62	1.147	1.13	0.5	6.63	1.025	2.19	1.109	3.19	1.559	1.94	0.68	2.94	1.436	1.88	0.719	2.5	1.366	2.88	1.544	2.44	1.153	1.75	0.577	1.75	0.577	1.75	0.447	2	0.894	1.81	0.544	1.88	0.5	2.31	1.302	1.88	0.806	2.75
65	1	33	3.76	0.97	2.94	1.144	2.12	0.781	1.12	0.332	2.88	1.317	1.06	0.243	6.12	1.965	1.76	0.831	2.65	1.539	1.59	0.507	2.71	1.404	1.82	0.809	2	1.173	2.94	1.6	2.12	1.054	1.59	0.507	1.59	0.507	1.59	0.507	1.71	0.772	1.59	0.507	1.94	0.748	2.06	1.029	1.76	0.831	2.59
66	1	37	4.21	1.032	2.63	1.116	3.37	1.065	1.47	0.964	4.11	1.1	1.11	0.459	5.95	1.545	2.53	0.964	3.32	1.455	1.58	0.769	3.32	1.493	2.63	1.116	2.84	1.259	3.32	1.204	2.74	1.327	1.47	0.612	1.53	0.772	1.74	0.733	2.21	1.228	1.53	0.612	1.53	0.697	2.74	1.195	2.26	1.195	3.42
67	1	28	3.73	1.191	2.64	1.12	2.45	1.036	1.09	0.302	2.64	1.433	1	0	6.45	1.809	2.64	1.433	3.55	1.293	1.45	0.522	2.27	1.272	1.55	0.522	1.91	1.136	2.73	1.272	2.45	1.508	1.82	1.168	1.45	0.522	1.73	0.786	1.91	0.831	1.45	0.522	1.55	0.688	2.36	1.286	2.18	1.471	3.27
68	0	26	3	1.283	1.67	0.686	2.33	1.188	1.61	0.916	2.39	1.539	1.17	0.514	6.78	0.548	3.89	1.023	2.61	1.145	1.94	0.802	2.83	1.465	2.39	1.092	2.67	1.372	2.67	1.237	2.5	1.249	1.89	0.963	1.72	0.752	1.83	0.618	1.83	0.857	1.89	0.832	1.78	0.428	1.83	0.707	2.78	1.478	2.17
69	1	49	2.95	1.161	3.1	0.995	1.86	1.014	1.48	0.814	1.9	1.091	1.05	0.218	6.43	1.363	1.9	0.768	2.9	1.179	1.95	0.74	2.57	1.287	2.19	0.981	2.29	1.056	2.62	1.117	2.43	0.978	1.86	0.655	1.81	0.512	1.81	0.512	2.05	0.805	1.86	0.655	2	0.775	2.1	0.768	1.95	0.805	2.62
70	1	34	4.12	1.071	2.12	0.993	3.81	1.132	1.15	0.784	4.15	1.12	1.12	0.431	6.69	0.884	3.85	1.156	3.19	1.497	1.77	0.992	3.23	1.728	2.27	1.079	2.77	1.366	3.04	1.637	2.69	1.644	1.65	0.846	1.54	0.582	1.69	0.736	2.35	1.325	1.62	0.852	1.62	0.852	2	0.938	2.12	1.243	3.46
71	1	37	3.86	0.793	2.76	0.831	2.29	0.902	1.1	0.436	3.14	1.062	1.71	0.956	6.9	0.301	2.52	0.981	3.33	1.278	1.76	0.944	2.67	0.913	1.76	0.889	2.05	0.805	3.1	1.179	2.24	1.179	1.52	0.512	1.67	0.73	1.76	0.7	2.05	1.071	1.71	0.784	2.19	1.209	2.24	1.261	2.14	1.315	2.52
72	1	30	2.58	1.261	2.58	0.902	1.47	0.841	2.26	1.195	1.68	1.003	1.11	0.459	6.74	1.147	2.16	1.068	3.11	1.049	2.37	0.761	2.11	0.658	1.68	0.478	1.84	0.602	2.58	1.121	2.63	1.116	1.74	0.562	1.68	0.478	1.68	0.478	1.74	0.452	2	0.943	2.16	1.015	1.95	0.524	1.68	0.478	2
73	1	35	3.31	1.352	2.5	1.155	1.75	1	1	0	1.87	1.5	1	0	6.5	0.894	2.19	1.377	3.19	1.559	2	0.816	2.63	1.258	2.38	1.258	2.44	1.209	2.88	1.31	2.25	1.125	1.94	0.772	2.06	0.998	1.87	0.619	2	0.73	2	0.966	2.25	0.931	2	0.894	1.88	0.719	2.44
74	1	38	4.07	0.799	2.07	0.884	2.47	0.834	1.4	1.056	3	1.464	1	0	6.33	0.816	3.6	0.986	2.93	1.28	1.8	0.775	3.73	1.1	2.47	1.302	2.6	1.298	3.4	1.298	3.53	1.302	1.8	0.775	1.8	0.775	2.27	1.28	2.07	1.033	1.87	0.834	2.13	0.743	2.8	1.265	3.4	1.298	2.87
75	1	33	4.25	0.639	1.7	0.979	2.75	0.786	1.2	0.894	3.85	1.137	1.05	0.224	6.65	0.933	3.45	1.05	2.9	1.41	1.9	0.641	3.7	1.625	2.25	1.02	2.4	1.095	3.2	1.642	3.1	1.21	1.9	0.641	1.85	0.489	1.95	0.686	2.1	0.852	1.95	0.686	1.9	0.447	2.4	0.754	2.05	0.999	2.9
76	1	32	4.13	0.64	2	1	3.07	1.033	1.53	1.06	3.2	0.862	1.13	0.516	5.93	1.907	3.27	0.884	3.33	1.447	1.93	1.1	3.87	1.06	2.07	1.163	2.4	1.183	3.67	1.113	3.33	1.175	1.93	1.163	1.73	0.704	2.07	0.961	2.2	1.146	1.73	0.704	2.13	0.834	2.47	0.99	2.33	1.447	3.4
77	1	37	3.93	0.799	2.6	0.986	1.93	1.033	1.07	0.258	3.27	1.387	1	0	6.73	0.458	2.8	1.265	3.27	1.28	1.73	0.458	3.13	1.356	1.93	0.799	2.4	1.404	2.8	1.424	2.4	1.056	1.73	0.458	1.73	0.458	1.8	0.561	1.8	0.561	1.73	0.458	1.87	0.64	2.07	0.961	2	0.926	2.8
78	1	32	4.25	0.754	2.08	0.996	3.25	0.965	1.08	0.289	3.5	1.243	1.17	0.577	5.67	1.875	3.42	1.311	3	1.706	1.5	0.522	3.33	1.723	2.25	1.215	2.42	1.379	3.17	1.467	3.33	1.723	1.5	0.522	1.5	0.522	1.92	1.084	2.08	1.084	1.5	0.522	1.67	0.888	2.08	1.443	2	1.128	2.92
79	1	33	3.5	1.317	2.38	0.957	2.19	0.981	1.31	0.602	3.44	1.153	1	0	6.13	1.31	2.63	1.147	3.13	1.31	1.81	0.403	2.69	1.302	1.88	0.719	2.38	0.957	2.88	1.204	2.56	1.365	1.87	0.5	1.75	0.447	1.87	0.619	1.94	0.772	1.75	0.447	2	0.73	2.25	0.856	2.06	0.929	2.88
80	1	49	4.63	0.5	2.69	1.014	3.44	0.814	1.06	0.25	4.31	1.25	1	0	6.13	1.31	3	1.366	3.31	1.352	1.63	0.5	2.25	1.528	2.5	1.673	2.5	1.592	2.75	1.483	3.44	1.365	1.75	0.683	1.69	0.602	1.94	0.929	2.25	1.125	1.63	0.5	1.69	0.602	2.12	1.36	2.25	1.528	2.87
81	0	28	1.75	0.91	3.15	1.348	1.75	0.851	3.1	2.024	1.15	0.489	1.2	0.523	6.8	0.696	1.45	0.686	2.35	1.424	2.25	1.333	2.25	0.967	1.65	0.489	1.75	0.55	2.35	1.137	2.1	1.119	2.15	1.424	1.9	1.21	1.65	0.489	2.1	1.021	2.05	1.468	2.4	1.536	2.1	0.852	1.9	0.788	2.15
82	1	35	2.76	1.044	2.67	1.111	1.52	0.75	1.71	1.056	2.24	0.995	1.1	0.301	6	1.612	2.24	0.944	2.52	1.167	2	0.837	2.19	0.981	2	0.894	1.9	0.7	2.24	0.944	2	0.837	1.76	0.7	1.76	0.7	1.86	0.727	1.86	0.727	1.95	0.805	2.1	1.091	2.14	0.964	1.81	0.602	1.9
83	1	34	3.88	0.909	2.5	0.906	3.23	1.07	1.23	0.652	3.38	1.235	1	0	5.73	1.638	2.73	0.962	2.88	1.395	1.5	0.762	3.15	1.223	2.23	1.142	2.69	1.123	2.77	1.177	2.62	1.359	1.46	0.706	1.5	0.86	1.69	0.928	1.88	0.816	1.38	0.571	1.42	0.703	2.04	1.148	2	1.095	3
84	1	45	3.65	0.702	2.47	0.624	2.65	0.996	1.12	0.485	3.06	1.144	1.06	0.243	6.18	1.286	1.94	0.899	2.35	1.272	1.53	0.514	3.53	1.375	2.06	0.966	2.53	1.328	3	1.061	2	0.791	1.53	0.514	1.53	0.514	1.76	0.831	1.82	0.728	1.53	0.514	1.59	0.618	2.76	1.393	2.12	1.166	2.88
85	1	48	3.63	1.165	3	1.247	2.42	1.017	1.11	0.315	2.95	1.311	1.26	0.733	6.53	0.513	2.21	1.134	3.21	1.182	1.74	0.562	2.74	1.098	2.11	0.937	2.58	1.071	2.79	1.182	2.26	1.046	1.58	0.507	1.58	0.507	1.68	0.582	1.95	0.621	1.84	0.765	1.89	0.809	1.84	0.765	1.84	0.765	2.68
86	0	48	1.74	1.368	2.63	1.012	1.53	0.964	1.32	1.003	1.16	0.688	1.21	0.419	5.63	1.892	1.79	1.228	2.68	1.204	1.74	0.653	2.11	1.286	1.74	0.653	1.95	0.848	2.16	1.214	2.16	1.214	1.74	0.653	1.84	0.834	1.68	0.582	1.89	0.937	1.79	0.713	2.58	1.121	1.84	1.015	1.84	0.898	1.74
87	1	57	4.78	0.428	1.17	0.514	3.17	0.924	1.11	0.323	3.61	1.65	1.11	0.323	6.83	0.383	4.11	1.231	3.11	1.41	1.78	0.548	2.78	1.592	2.06	0.998	2.44	1.423	2.56	1.653	2.39	1.335	1.78	0.548	1.72	0.461	2.17	1.043	2.44	1.247	1.78	0.548	1.89	0.758	2.22	1.215	2.61	1.539	2.11
88	1	56	3.38	1.784	3.25	1.183	2.06	0.998	1.19	0.75	2.69	1.815	1	0	5.87	2.125	1.63	1.147	3.06	1.389	2.13	0.806	2.88	1.586	2.75	1.571	2.69	1.352	2.75	1.438	2.31	1.014	2.13	0.885	2	0.632	2.25	1	2.44	1.263	2.06	0.68	2.19	0.911	2.31	1.014	2.31	1.195	2.81
89	1	45	4.18	0.733	2.68	1.086	2.45	1.224	1.32	0.945	4	0.756	1.05	0.213	5.64	1.787	2.77	1.193	3.27	1.352	1.68	0.716	2.77	1.541	2.55	1.262	2.82	1.368	2.55	1.438	2.27	1.077	1.68	0.716	1.59	0.503	1.91	1.065	2.09	1.109	1.73	0.631	1.77	0.752	1.82	0.853	2.32	1.249	2.77
90	1	50	4.16	0.958	2.84	0.958	3.58	1.071	1.26	0.933	3.74	1.408	1.16	0.501	6.42	0.769	2.58	1.017	3.16	1.573	1.47	0.964	3.05	1.224	2.58	1.261	2.47	1.307	2.89	1.243	2.47	1.389	1.42	0.769	1.37	0.597	1.74	1.098	2	1	1.42	0.769	1.42	0.607	1.84	0.898	1.79	1.084	2.47
91	1	58	4.15	0.925	2.85	1.12	2.35	1.018	1.19	0.402	3.5	1.304	1.04	0.196	6.81	0.402	2.62	1.359	2.62	1.203	1.73	0.667	2.62	1.098	2.12	1.143	2.46	1.14	3.23	1.394	2.46	0.948	1.69	0.679	1.69	0.549	1.65	0.485	1.81	0.634	1.62	0.496	1.81	0.749	1.88	0.766	1.92	0.891	3.12
92	1	65	4.45	0.605	2.1	0.447	3.3	0.979	1	0	3.05	1.234	1.05	0.224	6.65	1.137	3.6	0.995	2.95	1.432	1.6	0.503	3.35	1.755	1.85	0.813	2.65	1.04	3.2	1.576	3.25	1.41	1.6	0.503	1.7	0.571	2.15	1.182	2.3	1.081	1.6	0.503	1.85	0.988	2.6	1.314	1.75	0.55	3
93	1	55	4.5	0.659	2.83	1.049	3.04	0.859	1	0	4.25	1.073	1	0	6.21	1.587	2.13	1.076	2.96	1.654	1.71	0.859	3.25	1.391	2.08	1.06	2.54	1.141	3.29	1.459	2.33	1.465	1.71	0.859	1.75	0.847	1.79	0.884	2.12	1.035	1.71	0.859	1.79	0.884	1.75	0.794	1.96	0.859	3.21
94	1	61	4.86	0.351	1.95	0.785	3.32	1.171	1	0	4.36	1.177	1.55	0.858	6.45	1.011	3.91	1.411	3.45	1.438	1.68	0.646	3.09	1.716	2.55	1.405	2.41	1.403	2.91	1.659	2.41	1.221	1.82	1.006	1.68	0.716	1.82	0.853	2.55	1.535	1.73	0.767	1.82	0.907	1.82	0.907	2.59	1.403	3.23
95	1	49	3.11	1.231	2.61	0.979	2.22	1.003	1.06	0.236	2.61	1.335	1	0	5	2.142	2.39	1.29	3.5	1.295	1.67	0.594	2.89	1.278	2.22	1.166	2.78	1.396	2.56	1.149	2.11	1.183	1.61	0.608	1.61	0.608	1.61	0.608	2.11	0.832	1.67	0.594	1.83	0.857	1.78	0.808	1.78	1.003	2.61
96	1	52	4.58	0.504	3.17	1.308	2.63	1.013	1.33	1.007	4.17	0.963	1.08	0.282	6.92	0.282	2.21	1.215	3.13	1.454	1.83	0.702	3.25	1.422	2.21	0.977	2.42	0.929	3.04	1.429	2.04	0.999	1.75	0.676	2	1.063	2.08	0.929	2	0.834	1.83	0.702	1.92	0.881	2.25	1.225	2.42	1.248	3.29
97	0	47	2.67	1.283	1.5	0.857	2.44	1.149	1.56	1.199	1.56	1.199	1	0	6.17	0.786	4.11	1.367	2.5	0.924	1.89	0.471	2.67	1.645	2.39	1.195	2.72	1.406	2.72	1.32	2.89	1.323	2.17	0.985	2	0.686	1.89	0.471	2	0.686	2.06	0.802	2.28	0.826	2.89	1.231	2.56	1.756	2.56
[truncated: 3 more columns]

## Sheet: Australian Sample Only
																	*Weirdness ratings were not collected in all batches, as such, some excluded videos do not have weirdness ratings.
			Wrongness		Frequency		Arousal		Funny		Punishment		Seen Before		Clarity		Weirdness *		Interested, concentrated, alert		joyful, happy, amused		Disgusted		Fearful, scared, afraid		Anxious, tense, nervous		Disdainful, scornful, contemptuous		Surprised, amazed, astonished		Warmhearted, gleeful, elated.		Loving, affectionate, friendly		Guilty, remorseful		Moved		Satisfied, pleased		Calm, serene, relaxed.		Ashamed, embarrassed.		Grossed out		Angry, irritated, mad
Video_Number	Inclusion (1) /Exclusion (0) Filter	Number of Ratings	Average	SD	Average	SD	Average	SD	Average	SD	Average	SD	Average	SD	Average	SD	Average	SD	Average	SD	Average	SD	Average	SD	Average	SD	Average	SD	Average	SD	Average	SD	Average	SD	Average	SD	Average	SD	Average	SD	Average	SD	Average	SD	Average	SD	Average	SD	Average
1	1	55	3.82	0.874	2.36	0.924	3	1.095	2.09	1.578	3.27	1.421	1.18	0.405	6.09	0.539	3.36	0.809	2.45	1.368	1.64	0.924	2.45	1.635	2.27	1.555	2.55	1.44	2.64	1.748	2.55	1.293	1.36	0.924	1.09	0.302	1.36	0.924	1.45	0.934	1.09	0.302	1	0	1.45	0.688	1.64	1.286	2.64
2	0	36	3.31	0.855	2.38	0.65	3	0.816	2.15	1.463	2	0.853	1.23	0.599	6.69	0.48	2.54	0.877	2.54	1.391	1.62	0.961	2.38	1.121	2.31	1.032	2.54	1.127	2.08	1.256	1.92	0.954	1	0	1	0	1.15	0.376	1.08	0.277	1.31	0.855	1.31	0.855	1.54	0.877	1.54	0.877	2
3	1	45	2.63	0.744	3	1.069	3	0.756	1.88	1.126	1.63	0.744	1.38	0.744	7	0	2.25	1.035	2.25	1.282	1.25	0.463	2.25	0.707	1	0	1.13	0.354	2.13	0.991	2.25	1.165	1	0	1	0	1.5	1.069	1.63	0.744	1	0	1.13	0.354	1.88	0.835	1.38	0.518	2.38
4	1	50	4.67	0.516	3.5	0.837	4.5	0.548	1	0	4.17	0.983	1.5	0.837	6.67	0.516	2.67	0.816	2.67	1.366	1	0	4.83	0.408	1.83	1.329	2.33	1.751	4.33	0.816	2.17	1.329	1	0	1	0	1.5	0.837	2.17	1.329	1	0	1	0	2	0.894	1.17	0.408	4.83
5	0	50	2.55	1.368	2.73	1.421	2.18	0.982	1	0	1.4	0.699	1	0	6.73	0.467	2.09	1.221	1.55	0.688	1	0	1.91	1.221	1	0	1.18	0.405	1.27	0.467	1	0	1	0	1	0	1.73	0.905	1	0	1	0	1.36	0.924	1.36	0.505	2.09	1.3	1.45
6	1	56	3.9	0.568	3.3	0.949	3.4	1.075	1.1	0.316	3.125	1.3562	1.1	0.316	6.7	0.483	1.9	1.197	1.6	0.843	1.1	0.316	2.7	1.494	1.6	0.843	1.9	0.994	2.1	0.994	1.2	0.422	1	0	1	0	1.8	0.789	1.6	0.699	1	0	1.3	0.675	1.6	0.843	1.4	0.699	2.6
7	1	60	4.55	0.688	2.91	0.831	4.18	0.982	1.18	0.603	3.64	1.502	1	0	6	1.414	2.73	0.647	2.64	1.502	1.09	0.302	3.64	1.502	2.45	1.44	3.18	1.537	3.55	1.128	1.55	0.688	1	0	1	0	1.91	1.136	1.64	1.206	1	0	1	0	2	1.414	2.27	1.421	3.91
8	1	58	3.92	0.515	2.17	0.835	3.67	0.651	1.33	0.492	3.58	1.165	1	0	6.42	1.73	3	0.853	2.08	1.24	1	0	3.25	1.215	1.58	0.669	2	0.853	2.75	1.357	2.25	1.357	1	0	1	0	1.33	0.888	1.25	0.866	1	0	1.25	0.866	1.5	0.798	2.08	1.165	3.42
9	1	39	4.75	0.463	2.5	0.756	4.38	0.518	1.13	0.354	4.38	0.916	1.13	0.354	6.88	0.354	4	0.756	2.63	1.188	1	0	4.5	0.756	3	1.069	2.62	1.302	2.75	1.488	2.62	1.302	1	0	1.13	0.354	1.25	0.463	1.5	0.756	1	0	1.13	0.354	1.5	0.535	3.5	1.195	3.88
10	1	54	4.5	0.798	3.33	0.985	3.33	0.778	1.42	0.669	4	1.206	1.08	0.289	6.75	0.452	1.92	0.793	2.58	0.793	1.08	0.289	3.17	1.115	1.5	1	1.83	1.193	2.75	1.055	1.67	0.888	1.08	0.289	1.08	0.289	1.33	0.888	1.58	0.793	1.25	0.622	1.67	1.073	1.75	1.055	2.17	1.03	2.33
11	1	51	2.82	0.982	2.36	1.206	3.27	1.104	1.64	1.027	2.2	1.398	2.18	1.401	6.73	0.647	2.36	1.206	2.73	1.104	1.64	0.924	1.91	0.944	1.64	0.809	1.91	1.221	1.45	0.688	2	1.183	1.45	0.82	1.45	0.82	1.09	0.302	1.73	1.104	1.91	1.3	1.82	1.079	1.18	0.603	1.09	0.302	2
12	0	50	2.24	1.033	1.82	1.185	2.59	1.004	1.12	0.485	1.12	0.332	1.35	0.493	6.88	0.332			3.18	1.237	1.35	0.606	1.94	1.197	1.41	0.712	1.65	0.931	1.35	0.606	2.71	1.263	1.12	0.332	1.12	0.332	1.18	0.529	1.88	1.219	1.06	0.243	1.65	0.931	1.24	0.562	2.24	1.147	1.47
13	1	44	3.21	0.855	2.84	1.167	3.21	1.134	1.42	0.769	2.42	1.216	1.05	0.229	6	1.155			2.63	1.065	1.11	0.315	2.79	1.316	1.47	0.772	1.74	0.991	2.37	1.065	1.68	0.946	1	0	1	0	1.32	0.582	1.21	0.631	1.05	0.229	1.05	0.229	1.95	0.97	1.89	1.329	2.95
14	1	51	4.44	0.583	1.44	0.651	3.88	0.781	1.16	0.473	3.64	1.15	1.08	0.4	6.56	1.227	3.92	1.084	2.44	1.193	1	0	4.04	1.02	1.44	0.87	1.88	1.13	3.64	1.221	2.64	1.411	1.04	0.2	1	0	1.6	1.041	1.72	1.173	1.04	0.2	1.08	0.277	2.2	1.354	2.2	1.323	3.88
15	1	54	4.41	0.568	2.83	1.167	3.72	0.841	1.17	0.468	3.79	1.264	1.07	0.258	6.76	0.435	1.93	1.1	2.41	1.24	1	0	3.38	1.208	1.45	0.91	1.48	0.871	3.07	1.252	2.31	1.391	1	0	1	0	1.24	0.689	1.41	0.907	1	0	1.24	0.689	1.79	1.013	1.69	1.072	3.52
16	1	60	4.56	0.629	3.06	1.436	4	0.73	1	0	3.75	1.291	1	0	6.88	0.342			2.69	1.25	1.06	0.25	3.75	1.065	1.5	0.966	2.06	1.181	3.06	0.998	2.37	1.5	1	0	1	0	1.75	1.065	2	1.317	1	0	1.19	0.75	2.56	1.315	1.44	0.964	3.69
17	1	55	4.3	0.923	1.65	0.875	3.5	0.827	1	0	4.05	1.191	1	0	6.45	1.146			2.15	1.089	1	0	3.1	1.294	1.5	0.889	1.4	0.754	2.65	1.565	2.45	1.317	1	0	1	0	1	0	1.25	0.786	1	0	1.1	0.447	1.3	0.733	1.3	0.657	3.25
18	1	63	4.26	0.733	2.11	0.875	3.21	0.787	1	0	4.11	0.937	1.05	0.229	6.05	0.705			2.26	0.872	1	0	2.84	1.259	1.68	1.057	1.53	0.841	2.21	1.182	2	1.106	1	0	1	0	1.05	0.229	1.11	0.315	1	0	1.26	0.562	1.32	0.582	1.53	1.02	2.89
19	1	48	4.32	0.82	1.53	0.612	3.84	0.765	1.21	0.631	3.68	1.565	1	0	6.47	1.389			2.74	1.408	1.16	0.375	3.63	1.499	1.47	1.073	1.74	1.284	3.11	1.487	2.74	1.24	1	0	1	0	1.37	1.012	1.37	0.761	1	0	1.11	0.459	1.89	1.449	1.79	1.273	3.58
20	1	43	3.96	0.774	2.19	1.021	3.38	0.752	1.62	1.098	3.12	1.107	1.19	0.567	6.19	1.234			2.15	1.156	1.31	0.736	2.88	1.211	1.23	0.587	1.31	0.679	2.85	1.317	1.85	1.255	1.04	0.196	1	0	1.27	0.604	1.23	0.815	1	0	1.42	0.809	1.88	1.211	1.73	1.151	3
21	1	60	3.6	0.754	1.7	1.031	2.75	0.967	2.05	0.945	2.9	1.071	1	0	6.2	1.576			2.6	1.188	1.6	0.94	2.6	1.314	1.1	0.308	1.15	0.366	2.4	0.995	2.55	1.276	1.3	0.657	1.1	0.308	1.2	0.696	1.25	0.716	1.05	0.224	1.15	0.366	2	1.124	1.55	0.887	2.3
22	1	49	2.74	0.864	2.13	1.058	2.35	0.935	1.87	0.968	1.65	0.775	1	0	5.13	1.914			2.26	1.096	1.61	0.839	1.78	1.204	1.17	0.491	1.48	0.79	2	1.087	1.48	0.665	1.17	0.491	1.04	0.209	1.26	0.619	1.04	0.209	1.17	0.491	1.3	0.635	1.48	0.947	1.22	0.6	1.91
23	0	34	3.29	1.347	1.76	0.768	2.71	1.102	1.29	0.561	1.48	0.873	1	0	6.67	1.111			2.43	1.287	1.29	0.463	2.86	1.493	1.33	0.796	1.29	0.644	1.95	1.024	2.29	1.102	1.1	0.301	1.14	0.478	1.1	0.436	1.43	0.811	1.05	0.218	1.52	0.981	1.57	0.926	2.71	1.617	1.38
24	0	38	3.11	1.15	1.68	0.885	3.11	1.15	1.89	1.15	2.05	1.393	1	0	6.95	0.229			2.16	1.015	1.42	0.769	3.58	1.17	1.53	0.905	1.68	0.885	2.53	1.712	2.53	1.264	1.05	0.229	1.05	0.229	1.05	0.229	1.42	1.017	1.05	0.229	1.21	0.535	1.95	1.079	3.63	1.212	2.32
25	0	32	2.37	1.013	1.58	0.776	2.37	0.924	2.21	1.503	1.46	0.833	1.08	0.408	3.5	2.064			2.17	1.007	1.71	1.301	1.58	0.717	1.38	0.824	1.5	0.933	1.71	0.69	2.17	1.167	1.33	1.007	1.21	0.833	1.08	0.282	1.21	0.509	1.17	0.816	1.33	0.816	1.33	0.816	1.17	0.482	1.54
26	0	30	2.2	0.866	2.96	1.399	2.16	0.746	1.2	0.577	1.72	0.936	1.04	0.2	4.64	1.89			2.2	1.041	1.04	0.2	1.32	0.557	1.24	0.523	1.64	0.86	1.16	0.374	1.48	0.823	1	0	1	0	1.08	0.277	1.08	0.4	1.08	0.277	1.2	0.645	1.16	0.473	1.12	0.44	1.4
27	1	36	3.05	1.05	3	1.376	2.6	1.046	1.85	1.226	2.6	0.883	1	0	5.9	1.021			2	0.858	1.3	0.571	1.85	0.875	1.35	0.813	1.8	0.894	1.85	1.04	1.5	1	1.1	0.308	1.15	0.489	1.35	0.813	1.15	0.489	1.15	0.366	1.15	0.366	1.4	0.821	1.3	0.801	2.1
28	0	28	3.27	1.104	2.73	1.555	2.73	1.009	2.18	1.601	2.73	1.421	1.09	0.302	6.45	1.214			1.91	1.044	1.73	1.104	2.36	1.206	1.09	0.302	1.09	0.302	2.18	1.25	2.09	1.044	1.09	0.302	1	0	1	0	1.18	0.603	1.09	0.302	1.55	1.036	1.64	0.809	1.64	1.433	2.36
29	1	33	3.28	0.996	2.69	1.228	2.76	0.786	2.66	1.261	2.89	1.197	1.38	0.942	6.41	1.452	2.25	1.138	2.59	1.119	1.72	0.996	2.17	1.167	1	0	1.14	0.351	2.1	1.113	2.24	1.154	1.14	0.441	1.07	0.371	1.1	0.31	1.07	0.371	1.1	0.31	1.34	0.814	1.69	1.105	1.31	0.604	2.28
30	1	33	3.81	1.021	2.04	0.958	2.69	0.838	1.69	0.838	3.31	1.123	1.88	1.306	6.38	1.416			2.31	1.05	1.54	0.761	1.85	1.12	1.12	0.431	1.31	0.549	1.73	1.041	1.85	0.925	1.12	0.326	1.04	0.196	1.12	0.431	1.15	0.464	1.08	0.272	1.31	0.788	1.35	0.797	1.23	0.587	1.85
31	1	30	3.75	1.189	2.75	1.595	3.75	0.794	1	0	2.29	1.197	1	0	6.04	1.805			2.79	1.503	1	0	2.96	1.459	2.75	1.189	3.46	1.215	2.17	1.274	2	0.933	1	0	1	0	1.63	1.209	1.92	1.213	1	0	1	0	1.54	0.977	3.04	1.517	2.5
32	0	39	2.1	1.21	1.25	0.55	2.35	1.089	2.3	1.261	1.15	0.489	1	0	5.95	1.572			2.4	1.095	1.7	0.801	1.45	0.945	1.55	1.05	1.6	1.046	1.7	1.218	2.3	1.129	1.1	0.308	1.05	0.224	1	0	1	0	1.1	0.447	1.6	0.883	1.15	0.489	1.3	0.801	1.3
33	0	31	1.89	1.286	1.63	1.012	2.47	1.389	1.16	0.501	1.16	0.501	1.11	0.459	6.11	1.595			2.79	1.182	1.32	0.946	3.26	1.368	1.84	1.259	2	1.155	1.95	1.471	2.53	1.307	1.11	0.459	1.05	0.229	1.26	0.653	1.63	1.257	1.21	0.713	1.21	0.535	1.53	1.02	3.42	1.427	1.95
34	1	30	3.96	0.751	1.87	1.035	2.88	0.797	2.62	1.209	3.46	1.179	1.21	0.658	6.25	1.482			2.58	1.1	1.63	0.875	2.04	1.301	1.33	0.917	1.42	0.83	2.13	1.154	2.83	1.239	1.25	0.608	1.04	0.204	1.29	0.751	1.38	0.924	1.5	0.834	1.29	0.859	1.58	0.929	1.17	0.482	1.79
35	0	32	2.32	1.086	3.05	1.29	2.14	0.941	1.27	0.55	1.77	1.02	1	0	5.18	1.842			2.32	0.995	1.23	0.612	1.55	0.912	1.05	0.213	1.18	0.395	1.59	0.959	1.73	1.032	1.05	0.213	1	0	1.23	0.528	1.09	0.426	1	0	1.41	0.734	1.45	0.8	1.18	0.664	1.73
36	1	61	3	1.202	2.05	1.129	2.74	1.24	2.79	1.475	2.42	1.261	1.05	0.229	6.47	0.772			2.74	1.284	1.89	1.1	2.53	1.712	1.58	1.071	1.42	0.902	2	1.333	2.89	1.197	1.16	0.375	1.21	0.713	1.37	0.831	1.58	1.071	1.32	0.946	1.58	1.17	2.26	1.408	1.68	1.25	2.26
37	1	45	3.52	0.898	2.48	1.442	3	1.044	1.35	0.935	3.04	0.976	1	0	5	2.023			2.17	1.193	1.17	0.491	2.74	1.389	2	1.044	2.35	1.191	2.43	1.376	2	1.314	1.04	0.209	1	0	1.04	0.209	1.17	0.65	1	0	1	0	1.74	0.964	1.7	1.063	2.3
38	1	30	3.41	0.888	2.04	1.018	2.85	0.718	2.07	1.141	3	1.038	2	1.209	5.96	1.454			2.63	0.926	1.52	0.893	1.96	1.126	1.48	0.802	1.74	1.023	1.67	0.961	2.48	1.189	1.11	0.32	1.04	0.192	1.07	0.267	1.26	0.594	1.3	0.724	1.15	0.456	1.26	0.526	1.11	0.577	1.56
39	0	33	1.95	1.117	2	1.095	2.05	0.805	2.19	1.167	1.43	0.978	1.14	0.359	5.43	1.69			2.1	0.944	1.9	0.944	1.52	1.03	1	0	1	0	1.38	0.973	1.62	0.805	1.48	0.814	1.48	0.814	1.05	0.218	1.1	0.301	1.29	0.561	1.86	1.108	1.14	0.359	1.19	0.873	1.52
40	0	35	2	1	2.15	1.068	2.54	0.877	1.46	0.877	1.54	0.877	1	0	4.92	2.06			2.92	1.038	1.92	1.115	1.31	0.855	1.38	0.961	1.77	1.013	1.62	1.325	1.85	1.068	1.38	0.961	1.23	0.599	1.15	0.555	1.23	0.832	1.69	1.109	1.31	0.63	1.31	0.63	1	0	2.08
41	1	30	3.03	0.923	2.6	1.09	2.69	0.932	1.51	0.658	2.18	1.424	1.09	0.284	5.23	1.61	2.13	0.957	2.6	1.006	1.37	0.69	2.03	1.098	1.17	0.514	1.29	0.622	2.03	1.043	2.06	1.187	1.11	0.404	1.11	0.404	1.11	0.404	1.17	0.568	1.17	0.514	1.34	0.725	1.29	0.622	1.14	0.43	2.11
42	1	43	4.09	1.125	1.83	0.984	3.48	1.163	1	0	3.26	1.602	1.26	0.689	5.43	1.83			2.35	1.112	1.04	0.209	3.26	1.602	2.83	1.37	2.87	1.29	3.17	1.403	2.57	1.273	1	0	1	0	1.43	0.945	1.52	0.846	1.04	0.209	1	0	1.78	1.476	2.26	1.453	3.43
43	1	35	3.31	0.884	2.42	1.206	2.88	0.816	2.15	1.405	2.19	1.059	1	0	6.38	1.388			2.23	1.107	1.5	0.812	2.27	1.151	1.04	0.196	1.23	0.514	2.08	1.093	2.23	1.366	1.12	0.588	1	0	1.31	0.679	1.19	0.567	1.23	0.71	1.23	0.652	1.46	0.706	1	0	2.42
44	0	34	3.16	1.344	2.32	1.108	3.47	1.02	1	0	1.89	1.329	1.05	0.229	6.89	0.315			2.63	1.065	1	0	3.58	1.427	1.95	1.311	2.26	1.408	2.53	1.504	1.79	1.032	1	0	1	0	1.58	0.961	1.68	1.204	1	0	1.16	0.688	1.58	1.17	3.53	1.389	3.05
45	1	35	3.8	1	2.08	0.862	2.84	0.987	1.48	0.714	3.36	1.15	1.56	0.961	6.64	0.757			2.64	1.287	1.2	0.408	2.16	1.068	1.16	0.624	1.4	0.816	2.16	1.106	2.04	1.172	1	0	1	0	1.08	0.277	1.12	0.6	1	0	1.08	0.277	1.4	0.866	1.24	0.523	2.2
46	0	34	2.73	1.015	1.5	0.731	2	0.788	2.83	1.085	1.8	0.847	1.33	0.711	5.4	1.958	3.65	0.996	2.2	0.805	1.73	0.98	1.73	0.868	1	0	1.2	0.551	1.2	0.551	1.5	0.82	1.3	0.596	1.1	0.403	1	0	1	0	1.13	0.434	1.43	0.774	1	0	1.67	0.884	1.3
47	0	34	2.76	1.268	1.36	0.569	2.64	1.221	1.72	1.1	1.24	0.597	1.24	0.597	6.64	1.221			2.2	1.08	1.2	0.408	2.8	1.414	1.8	1.118	1.8	1.19	2.28	1.4	2.96	1.338	1.16	0.374	1.12	0.332	1.12	0.44	1.16	0.374	1	0	1.36	0.638	1.6	0.913	3.16	1.463	1.4
48	1	37	4.6	0.699	2.4	1.075	3.8	1.229	1.4	0.699	4.44	1.014	1	0	6.6	0.699	3.3	1.494	2	1.155	1.2	0.632	2.8	1.619	1.8	0.919	2.1	0.568	2.8	1.549	1.8	0.789	1	0	1	0	1.1	0.316	1.4	0.699	1	0	1	0	1.2	0.422	1.6	1.075	3.3
49	1	33	4.3	0.675	2.9	1.101	3.5	0.707	1.3	0.949	3.67	1	1.1	0.316	6.7	0.483	2	1.054	2.4	1.174	1.1	0.316	3.2	1.229	1.6	0.843	1.7	0.675	2.9	1.37	1.8	1.033	1	0	1	0	1.8	0.632	2	1.333	1	0	1	0	1.7	0.675	1.9	1.287	2.8
50	1	23	4.3	0.823	3.2	1.135	4.2	0.789	1	0	4	1.414	1	0	5.8	1.619	3.1	1.449	2.3	1.059	1	0	3.8	1.033	2.4	1.506	2.5	1.434	3.3	1.337	1.7	1.16	1	0	1	0	2	1.054	2.1	1.524	1	0	1.1	0.316	2	1.247	2.6	1.776	4
51	1	53	4.5	0.905	2.42	1.24	4.5	0.674	1	0	4.3	1.337	1.17	0.577	5.67	1.557	2.92	1.311	2.58	1.443	1	0	3.83	1.115	2.42	1.379	2.92	1.379	3.08	1.311	2.08	1.165	1	0	1.08	0.289	1.75	1.138	1.92	1.165	1	0	1.08	0.289	1.67	1.231	2.75	1.357	3.75
52	1	42	4.63	0.5	2	0.816	4	0.816	1	0	4.31	0.946	1.06	0.25	5.81	1.424	3.69	1.302	2.25	1.238	1	0	3.94	1.124	2	1.155	2.25	1.183	3.88	1.088	2.88	1.586	1	0	1	0	1.06	0.25	1.44	1.094	1	0	1.06	0.25	1.38	0.719	2	1.366	3.69
53	1	36	3.29	0.488	2.43	1.272	3.14	0.378	1	0	2.4	0.548	1	0	5.71	1.254	2.71	0.756	2.14	1.345	1	0	2.14	1.069	1.43	0.787	2	0.816	1.71	0.756	1.71	0.756	1	0	1	0	1.14	0.378	1.57	0.787	1	0	1	0	1.29	0.488	1.29	0.756	2
54	1	36	3.33	0.778	1.75	0.754	2.92	0.9	1.42	0.9	2.55	1.036	1.25	0.622	6	1.414	4	0.739	2.42	0.669	1.42	0.9	2.17	1.115	1.17	0.389	1.5	0.674	2.58	1.084	2.5	1.382	1.08	0.289	1.08	0.289	1.17	0.577	1	0	1.25	0.622	1.08	0.289	1.83	1.03	1.5	1	2.5
55	0	29	2.33	0.707	2.89	0.601	1.78	0.667	1.33	0.5	1.11	0.333	1	0	5.33	1.871	1.67	0.5	1.78	0.972	1	0	1.11	0.333	1	0	1	0	1.22	0.441	1.56	0.726	1	0	1	0	1	0	1	0	1.11	0.333	1	0	1	0	1	0	1.33
62	0	34	1.71	1.083	1.58	0.717	2.92	0.83	2.29	1.122	1.04	0.204	1.92	0.929	6.58	1.283	3.75	1.294	2.54	1.179	1.63	0.77	3.42	1.176	1.29	0.624	1.42	0.776	1.25	0.608	2.58	1.1	1.08	0.282	1.04	0.204	1	0	1.25	0.608	1.17	0.482	1.25	0.737	1.33	0.702	3.42	1.283	1.04
63	1	36	4.22	0.751	2.44	1.045	3.56	0.759	1.78	1.289	3.25	1.164	1	0	6.62	0.833	3.16	1.298	2.44	0.84	1.16	0.448	3.16	1.322	1.34	0.787	1.59	0.837	2.75	1.244	2.22	1.07	1	0	1	0	1.19	0.535	1.06	0.246	1	0	1.16	0.448	1.91	1.027	1.88	1.238	2.75
64	1	34	3.19	0.821	2.69	1.061	2.81	0.965	1.84	1.194	2.25	1.191	1.22	0.553	6.47	1.295	2.22	1.157	2.53	1.344	1.44	0.84	2.28	1.085	1.25	0.718	1.66	1.066	2	1.136	2.16	1.483	1	0	1	0	1.16	0.448	1.13	0.421	1.19	0.644	1.25	0.803	1.69	1.061	1.66	1.004	2.16
65	1	33	3.45	0.959	3.2	1.305	2.7	0.992	1.4	0.982	3.1	1.128	1.1	0.496	6.33	1.403	1.78	1.05	1.75	0.927	1.13	0.463	1.98	1.209	1.13	0.463	1.42	0.781	1.93	1.095	1.38	0.774	1	0	1	0	1.33	0.764	1.05	0.221	1	0	1.25	0.588	1.8	1.137	1.5	0.961	2.15
66	1	37	4.54	0.558	2.27	1.018	4.05	0.743	1.11	0.516	4.22	1.004	1.05	0.329	6.05	1.268	2.89	1.242	2.46	1.304	1.05	0.329	3.92	1.064	2.11	1.149	2.81	1.309	3.19	1.309	2.41	1.363	1.08	0.493	1.03	0.164	1.43	0.899	1.62	1.163	1.03	0.164	1.03	0.164	2.3	1.222	2.54	1.483	3.7
67	1	28	4	0.816	1.82	0.936	3.74	0.864	1.03	0.171	3.38	1.129	1.12	0.409	6.76	0.606	3.09	1.19	2.35	1.252	1.06	0.239	2.85	1.329	1.44	0.927	1.85	1.048	2.09	1.138	2.18	1.167	1	0	1	0	1.62	1.015	1.53	0.788	1	0	1.06	0.343	2.35	1.276	2.35	1.433	3.21
68	0	26	3.06	1.19	1.97	1.062	2.72	1.17	1.44	0.801	2.63	1.264	1	0	5.84	1.505	3.37	1.1	2	0.984	1.19	0.397	3.03	1.636	1.66	1.153	1.84	1.37	2.09	1.201	2.16	1.194	1.06	0.246	1	0	1.12	0.421	1.16	0.515	1	0	1.47	1.016	1.88	1.264	2.31	1.424	2.19
69	1	49	3.51	1.044	3.3	0.909	3.11	0.906	1.3	0.74	2.78	1.336	1	0	5.08	1.738	2.38	1.139	2.27	1.146	1.08	0.363	2.92	1.382	1.76	1.065	2.27	1.217	2.49	1.283	1.65	0.978	1.03	0.164	1.03	0.164	1.22	0.63	1.11	0.315	1.03	0.164	1.08	0.363	1.76	1.09	2	1.354	2.35
70	1	34	4.54	0.643	2.21	0.767	4.54	0.643	1	0	4.23	0.902	1.1	0.447	6.82	0.451	3.46	1.354	2.95	1.486	1	0	4.23	0.842	3.44	1.334	3.46	1.374	3.38	1.138	2.64	1.423	1.03	0.16	1.03	0.16	1.54	0.942	1.49	0.97	1.03	0.16	1.03	0.16	2.05	1.276	2.92	1.511	4.31
71	1	37	3.41	1.305	2.97	1	2.91	0.866	1	0	3.47	1.354	1.71	0.938	6.71	0.676	2.21	1.067	2.35	1.012	1.15	0.5	2.12	1.2	1.12	0.409	1.44	0.746	2.03	1.058	2.06	0.983	1.18	0.459	1.09	0.379	1.21	0.538	1.35	0.646	1.41	0.821	1.24	0.496	1.79	0.978	1.59	0.821	2.26
72	1	30	3.05	0.795	2.93	0.921	2.79	0.842	2.74	1.515	1.57	0.703	1.31	0.604	6.69	0.517	1.9	0.932	2.26	0.989	1.71	1.043	1.98	0.869	1.07	0.342	1.14	0.417	2	1.036	2.55	1.214	1.26	0.665	1.14	0.566	1.17	0.49	1.14	0.521	1.1	0.37	1.45	0.968	1.81	1.018	1.64	0.906	1.81
73	1	35	3.12	1.053	3.45	0.938	3.21	1.053	1.09	0.384	1.94	1.435	1.33	0.854	5.82	1.489	2	1.061	2.61	1.171	1.03	0.174	2.15	1.253	1.61	0.966	1.73	0.977	2.06	1.116	1.45	0.666	1	0	1	0	1.18	0.392	1.09	0.384	1.03	0.174	1.24	0.561	1.58	0.969	1.45	0.869	2.36
74	1	38	3.65	1.184	2.38	1.255	2.78	1.109	1.35	0.676	2.95	1.332	1	0	6.43	0.959	3.22	1.134	2.38	1.163	1.22	0.534	3.05	1.332	1.84	1.214	2.08	1.211	2.19	1.175	2.08	1.278	1	0	1	0	1.08	0.363	1.03	0.164	1	0	1.08	0.363	1.65	1.111	2.62	1.361	2.51
75	1	33	3.78	1.155	1.56	0.801	3.33	1.074	1.26	0.656	2.89	1.086	1.15	0.456	5.63	1.779	3.74	1.095	2.37	1.305	1.15	0.534	2.93	1.328	1.37	0.884	1.56	0.934	2.78	1.311	2.59	1.448	1.11	0.577	1.04	0.192	1.19	0.483	1.26	0.526	1.04	0.192	1.22	0.577	1.89	1.155	1.89	1.155	2.63
76	1	32	3.72	1.037	1.45	0.677	3.28	0.933	1.2	0.687	2.85	1.189	1.18	0.549	6.05	1.413	3.8	1.043	2.05	0.986	1.03	0.158	3	1.377	1.65	1.051	1.75	1.171	2.62	1.39	2.35	1.272	1	0	1	0	1.48	0.877	1.2	0.564	1	0	1.23	0.66	2.18	1.357	1.98	1.187	2.88
77	1	37	4.1	0.831	2.1	0.625	3.33	0.658	1.62	1.024	3.52	1.209	1.1	0.301	6.19	1.401	3	1.183	2.76	1.221	1.29	0.644	3.05	1.161	1.29	0.561	1.67	0.856	2.29	1.189	2.05	1.117	1	0	1	0	1.1	0.301	1.24	0.625	1.48	1.123	1.33	0.913	1.43	0.811	2	1.304	2.71
78	1	32	4.45	0.617	2.09	1.1	4.09	0.879	1.03	0.174	4.06	0.966	1.7	1.015	6.39	1.144	3.3	1.212	2.45	1.371	1	0	3.97	1.334	2.24	1.347	2.67	1.362	2.79	1.341	2.33	1.384	1	0	1	0	1.42	0.751	1.73	1.098	1	0	1.06	0.242	2.06	1.223	2.42	1.621	3.7
79	1	33	3.74	0.931	2.74	1.024	3.18	0.576	1.18	0.459	3.26	1.189	1.32	0.638	5.38	1.706	2.65	1.152	2.38	1.074	1.12	0.478	2.85	1.184	1.82	0.999	1.94	0.886	2.41	1.184	1.88	0.946	1	0	1	0	1.21	0.479	1.21	0.41	1.06	0.239	1.15	0.558	1.62	0.779	1.5	0.788	2.68
80	1	49	4.88	0.327	2.41	1.131	4.41	0.701	1	0	4.29	0.871	1.18	0.459	6.09	1.334	3	1.044	2.65	1.433	1	0	4.21	1.067	3.12	1.225	3.18	1.242	3.56	1.284	2.41	1.282	1	0	1	0	1.15	0.359	1.5	1.052	1	0	1.06	0.239	1.62	0.779	2.65	1.515	3.85
81	0	28	2.33	0.956	3	1.219	2.33	0.894	2.5	1.32	1.44	0.773	1.14	0.351	6.03	1.404	1.97	0.971	2.36	0.99	1.78	1.017	1.56	0.877	1.11	0.398	1.25	0.554	1.44	0.735	1.86	0.833	1.19	0.668	1.08	0.368	1.08	0.368	1.06	0.333	1.44	0.809	1.44	0.809	1.5	0.811	1.42	0.77	1.44
82	1	35	3.03	0.873	2.46	1.072	2.1	0.788	1.67	0.806	2.33	1.084	1.03	0.16	5.26	1.65	2.44	1.021	2.03	0.932	1.31	0.569	2.08	1.085	1.18	0.451	1.18	0.451	1.82	0.914	1.79	1.005	1.03	0.16	1	0	1.1	0.384	1.05	0.223	1.05	0.223	1.21	0.615	1.56	0.788	1.23	0.583	1.85
83	1	34	3.78	0.87	2.88	1.008	3.44	0.84	1.16	0.448	3.25	1.164	1.09	0.296	6.03	1.356	2.75	1.107	2.22	1.008	1.09	0.296	3	1.32	2.37	1.264	2.69	1.203	2.59	1.456	1.81	1.203	1.06	0.354	1.03	0.177	1.28	0.683	1.22	0.608	1.03	0.177	1	0	1.66	0.937	1.84	1.194	2.84
84	1	45	3.14	0.889	2.91	1.065	2.64	0.848	1.14	0.351	2.73	1.077	1.14	0.351	4.55	1.92	2.05	1.046	2.36	1.093	1.05	0.213	2.36	1.432	1.14	0.468	1.32	0.568	2.23	1.343	1.41	0.734	1	0	1	0	1.18	0.501	1.14	0.351	1	0	1	0	1.32	0.646	1.5	0.802	2
85	1	48	3.63	0.843	2.83	1.098	3.23	0.808	1.26	0.561	2.91	1.04	1.51	0.981	6.2	1.079	2	1.057	2.69	1.207	1.09	0.373	2.4	1.288	1.69	0.867	2.06	1.211	2.51	1.197	1.49	0.853	1.03	0.169	1	0	1.26	0.78	1.14	0.355	1.2	0.719	1.14	0.601	1.77	1.14	1.74	1.268	2.37
86	0	48	3.13	1.454	2.97	1.177	2.97	1.231	1.41	0.756	2.09	1.201	1.31	0.644	5.09	2.053	2.44	1.243	2.5	1.136	1.16	0.448	2.22	1.408	1.16	0.515	1.25	0.803	1.91	1.228	2.19	1.256	1	0	1	0	1.03	0.177	1.19	0.592	1	0	1.38	0.833	1.66	1.153	1.59	1.266	2.22
87	1	57	4.69	0.821	2.31	1.148	4.22	0.941	1.06	0.246	3.56	1.605	1.47	0.761	6.25	1.481	3.12	1.476	2.44	0.982	1.06	0.246	3.78	1.263	2.31	1.203	2.56	1.216	3.22	1.408	1.81	0.965	1	0	1	0	1.56	0.948	1.63	1.1	1	0	1.06	0.246	2.16	1.273	2.41	1.456	3.81
88	1	56	3.43	1.069	2.75	1.076	3.46	1.036	1	0	2.79	1.548	1.21	0.499	5.07	1.762	2.11	1.286	2.5	1.374	1	0	2.75	1.506	2.75	1.206	2.82	1.124	2.39	1.343	1.79	1.101	1	0	1	0	1.32	0.863	1.32	0.863	1	0	1.04	0.189	1.46	0.881	1.68	1.056	2.75
89	1	45	4	0.845	2.66	1.045	3.21	0.978	1.14	0.351	3.69	1.072	1.14	0.516	4.66	1.969	2.79	1.114	2.17	1.311	1	0	2.38	1.321	2.48	1.299	2.45	1.298	2.24	1.185	1.79	1.048	1	0	1	0	1.07	0.258	1.07	0.258	1	0	1.14	0.516	1.45	1.055	1.79	1.236	2.45
90	1	50	4.17	0.747	2.91	0.981	3.74	0.852	1.03	0.169	3.66	1.259	1.06	0.236	5.83	1.445	2.83	0.923	2.77	1.19	1	0	3.4	1.311	2.46	1.268	2.43	1.195	2.8	1.256	2.2	1.232	1	0	1	0	1.26	0.443	1.4	0.695	1	0	1.09	0.284	1.6	0.914	1.83	1.098	3.14
91	1	58	4.09	0.866	2.94	1.013	3.18	0.797	1.56	0.824	3.71	1.06	1.06	0.239	5.79	1.553	2.62	0.985	2.12	1.038	1.35	0.646	2.82	1.29	1.56	1.05	1.71	1.115	2.29	1.115	2.09	1.111	1.09	0.514	1.03	0.171	1.09	0.288	1.18	0.459	1.03	0.171	1.26	0.618	1.56	0.991	1.76	1.046	2.94
92	1	65	4.2	0.797	2.17	1.224	4.03	0.985	1	0	3	1.306	1.31	0.9	6.23	1.215	3.06	1.371	2.46	1.358	1	0	3.66	1.211	1.71	1.045	2.29	1.341	3.03	1.382	2.43	1.52	1.09	0.507	1.03	0.169	1.83	1.248	1.43	0.884	1	0	1	0	2.4	1.418	2.11	1.51	3.2
93	1	55	4.46	0.6	3.21	0.923	4	0.761	1.08	0.354	4.13	1.005	1.18	0.601	5.87	1.542	2.38	1.206	2.97	1.287	1.03	0.16	3.79	1.174	2.23	1.224	2.64	1.267	3.05	1.191	2	1.124	1.05	0.32	1.1	0.447	1.44	0.852	1.49	0.942	1	0	1.13	0.469	1.64	0.932	2.41	1.499	3.36
94	1	61	4.69	0.679	1.81	0.981	4.15	0.732	1	0	4.38	0.983	1.15	0.464	5.27	1.951	3.62	1.098	2.35	1.441	1	0	3.38	1.551	3.12	1.211	3.23	1.275	3.12	1.505	2.04	1.371	1.04	0.196	1	0	1.5	0.949	1.38	0.898	1	0	1.27	0.724	1.54	1.067	2.42	1.501	3.42
95	1	49	3.96	0.735	2.72	1.1	3.44	0.768	1.04	0.2	3.48	0.963	1.2	0.5	5.56	1.417	2.48	1.159	2.28	1.173	1	0	3	1.291	2.8	1.225	3	1.19	2.12	1.166	1.8	1.041	1	0	1	0	1.24	0.597	1.32	0.748	1	0	1.04	0.2	1.64	0.757	2.24	1.268	3.2
96	1	52	4.39	0.645	3.19	1.091	3.33	0.828	1.11	0.319	4.36	0.798	1.17	0.447	6.36	1.199	2.56	1.229	2.53	1.207	1	0	2.72	1.085	2.58	1.317	2.61	1.202	2.86	1.175	1.92	0.841	1	0	1	0	1.11	0.319	1.19	0.577	1	0	1.22	0.681	1.42	0.692	1.81	1.037	2.69
97	0	47	2.35	1.142	1.39	0.667	3.32	1.222	1.42	0.807	1.52	1.092	1.13	0.718	4.77	2.186	4.45	0.723	1.81	1.014	1.23	0.762	3.77	1.383	1.71	1.189	1.97	1.224	2.29	1.395	2.42	1.523	1	0	1	0	1	0	1.03	0.18	1	0	1.1	0.396	1.84	0.934	3.77	1.407	1.84
[truncated: 3 more columns]
